# Supplementary material for: The genomic landscape of Mexican Indigenous populations brings insights into the peopling of the Americas
Source: Nat Commun. 2021 Oct 12;12:5942. doi: 10.1038/s41467-021-26188-w (PMC8511047; doi:10.1038/s41467-021-26188-w)
Supplement: Supplementary file 4 — Supplementary Data 1-8 [file 41467_2021_26188_MOESM4_ESM.xlsx]

## Sheet: Supplementary_Data_1
Supplementary Data 1. FST values by pairs of populations.
Population	Kiliwa	Paipai	Cucapa	Kuahl	Cumiai	Seri	Seri(2)	Pima	Pima(8)	Papago	Mayo	Yaqui(8)	Yaqui	Guarijio	Tarahumara(2)	Tarahumara	Huichol	Huichol(2)	Cora	Mexicanero	Tepehuano	Tepehuano(9)	Nahuatl_Jal(2)	Purepecha(2)	Purepecha	Purepecha(8)	Pame	Otomi_Hgo	Otomi_Qro	Otomi_Mex	Nahuatl_Mex	Nahuatl_Trios(2)	Nahuatl_CDMX	Nahuatl_Mor	Matlaltzinca	Mazahua	Tlahuica	Chichimeca	Huasteco	Nahuatl_SLP	Tepehua	Totonaco_Ver	Totonaco_Pue	Totonaco(2)	Nahuatl_Pue	Nahuatl_Pue(2)	Nahuatl_Gro	Nahuatl_Ver	Amuzgo
Kiliwa	0	-0.009	0.022	0.007	0.008	0.064	0.062	0.004	0.033	-0.008	0.002	0.032	0.009	0.025	0.008	0.016	0.025	0.023	0.019	0.023	0.01	0.013	0.009	0.009	0.009	0.006	0.012	0.009	0.009	0.007	0.01	0.008	0.006	0.02	0.026	0.004	0.017	0.02	0.01	0.014	-0.001	0.007	0.018	0.017	0.007	0.017	0.004	0.014	0.018
Paipai	-0.009	0	0.018	0.039	0.002	0.094	0.088	0.044	0.066	0.018	0.034	0.071	0.043	0.054	0.042	0.05	0.058	0.054	0.049	0.051	0.039	0.042	0.037	0.038	0.037	0.018	0.046	0.038	0.033	0.033	0.034	0.035	0.034	0.052	0.054	0.032	0.044	0.052	0.038	0.044	0.027	0.037	0.043	0.044	0.035	0.043	0.032	0.043	0.047
Cucapa	0.022	0.018	0	0.053	0.03	0.11	0.106	0.049	0.078	0.034	0.047	0.08	0.055	0.069	0.055	0.062	0.069	0.068	0.06	0.064	0.053	0.055	0.048	0.049	0.048	0.047	0.058	0.05	0.046	0.048	0.049	0.048	0.046	0.062	0.066	0.046	0.058	0.055	0.052	0.059	0.045	0.05	0.055	0.058	0.047	0.056	0.045	0.053	0.061
Kuahl	0.007	0.039	0.053	0	0.049	0.068	0.062	0.006	0.044	0.004	0.008	0.04	0.016	0.033	0.024	0.033	0.035	0.039	0.027	0.037	0.017	0.021	0.02	0.025	0.024	0.005	0.028	0.019	-0.009	0.016	0.017	0.017	0.011	0.034	0.035	0.019	0.021	0.011	0.025	0.026	0.009	0.019	0.028	0.027	0.018	0.032	0.015	0.024	0.037
Cumiai	0.008	0.002	0.03	0.049	0	0.086	0.081	0.011	0.055	0.013	0.025	0.066	0.036	0.046	0.034	0.041	0.05	0.047	0.039	0.042	0.033	0.031	0.026	0.03	0.028	0.021	0.034	0.028	0.021	0.025	0.026	0.025	0.023	0.039	0.043	0.024	0.03	0.04	0.026	0.035	0.021	0.025	0.033	0.037	0.027	0.034	0.013	0.026	0.043
Seri	0.064	0.094	0.11	0.068	0.086	0	-0.001	0.078	0.103	0.063	0.063	0.101	0.068	0.096	0.084	0.092	0.101	0.099	0.094	0.098	0.087	0.087	0.08	0.083	0.084	0.075	0.093	0.083	0.081	0.08	0.081	0.082	0.081	0.097	0.098	0.082	0.091	0.09	0.085	0.092	0.077	0.083	0.09	0.092	0.082	0.091	0.071	0.085	0.096
Seri(2)*	0.062	0.088	0.106	0.062	0.081	-0.001	0	0.073	0.1	0.061	0.06	0.095	0.065	0.093	0.081	0.089	0.098	0.096	0.091	0.094	0.083	0.084	0.078	0.081	0.081	0.071	0.088	0.08	0.08	0.077	0.078	0.079	0.077	0.095	0.094	0.079	0.089	0.09	0.082	0.089	0.073	0.081	0.087	0.09	0.08	0.088	0.07	0.083	0.092
Pima	0.004	0.044	0.049	0.006	0.011	0.078	0.073	0	-0.012	0.009	0.008	0.05	0.018	0.026	0.014	0.016	0.041	0.041	0.033	0.04	0.026	0.025	0.025	0.023	0.025	0.012	0.032	0.026	0.029	0.023	0.025	0.024	0.022	0.041	0.04	0.024	0.031	0.026	0.027	0.03	0.022	0.023	0.032	0.034	0.027	0.031	0.01	0.031	0.028
Pima(8)*	0.033	0.066	0.078	0.044	0.055	0.103	0.1	-0.012	0	0.032	0.035	0.071	0.043	0.048	0.036	0.042	0.069	0.066	0.059	0.065	0.053	0.054	0.051	0.053	0.052	0.043	0.06	0.053	0.05	0.05	0.051	0.05	0.049	0.066	0.069	0.05	0.06	0.058	0.054	0.06	0.046	0.051	0.058	0.06	0.051	0.058	0.041	0.054	0.061
Papago	-0.008	0.018	0.034	0.004	0.013	0.063	0.061	0.009	0.032	0	0	0.031	0.006	0.018	0.01	0.016	0.029	0.025	0.02	0.024	0.013	0.015	0.008	0.009	0.011	0.003	0.017	0.01	0.005	0.007	0.007	0.009	0.006	0.023	0.024	0.006	0.016	0.024	0.009	0.016	-0.002	0.008	0.014	0.017	0.006	0.015	0.003	0.008	0.019
Mayo	0.002	0.034	0.047	0.008	0.025	0.063	0.06	0.008	0.035	0	0	0.034	0.007	0.023	0.014	0.021	0.039	0.036	0.031	0.034	0.023	0.025	0.022	0.023	0.023	0.011	0.029	0.023	0.021	0.019	0.02	0.02	0.019	0.034	0.037	0.019	0.03	0.029	0.023	0.03	0.013	0.021	0.027	0.03	0.019	0.028	0.012	0.024	0.032
Yaqui(8)*	0.032	0.071	0.08	0.04	0.066	0.101	0.095	0.05	0.071	0.031	0.034	0	0.036	0.065	0.048	0.06	0.074	0.071	0.067	0.068	0.057	0.061	0.052	0.055	0.054	0.051	0.06	0.056	0.053	0.053	0.052	0.053	0.051	0.071	0.072	0.052	0.067	0.055	0.056	0.065	0.042	0.054	0.062	0.066	0.053	0.06	0.048	0.055	0.064
Yaqui	0.009	0.043	0.055	0.016	0.036	0.068	0.065	0.018	0.043	0.006	0.007	0.036	0	0.031	0.021	0.029	0.045	0.044	0.036	0.041	0.03	0.033	0.027	0.029	0.028	0.017	0.036	0.029	0.025	0.026	0.027	0.026	0.027	0.041	0.043	0.026	0.037	0.035	0.03	0.036	0.021	0.027	0.034	0.036	0.026	0.036	0.021	0.03	0.038
Guarijio	0.025	0.054	0.069	0.033	0.046	0.096	0.093	0.026	0.048	0.018	0.023	0.065	0.031	0	0.016	0.02	0.06	0.057	0.05	0.054	0.042	0.044	0.042	0.043	0.044	0.03	0.05	0.044	0.04	0.04	0.041	0.041	0.041	0.058	0.059	0.041	0.051	0.049	0.044	0.051	0.042	0.043	0.048	0.051	0.041	0.049	0.033	0.044	0.053
Tarahumara(2)*	0.008	0.042	0.055	0.024	0.034	0.084	0.081	0.014	0.036	0.01	0.014	0.048	0.021	0.016	0	0.009	0.045	0.043	0.037	0.042	0.028	0.03	0.029	0.03	0.03	0.02	0.037	0.03	0.027	0.028	0.028	0.027	0.026	0.043	0.046	0.027	0.037	0.036	0.03	0.038	0.025	0.029	0.035	0.037	0.027	0.036	0.022	0.03	0.04
Tarahumara	0.016	0.05	0.062	0.033	0.041	0.092	0.089	0.016	0.042	0.016	0.021	0.06	0.029	0.02	0.009	0	0.054	0.051	0.045	0.05	0.037	0.04	0.037	0.038	0.038	0.028	0.045	0.039	0.036	0.036	0.036	0.036	0.035	0.051	0.053	0.035	0.046	0.043	0.038	0.046	0.033	0.038	0.043	0.045	0.036	0.045	0.03	0.037	0.047
Huichol	0.025	0.058	0.069	0.035	0.05	0.101	0.098	0.041	0.069	0.029	0.039	0.074	0.045	0.06	0.045	0.054	0	0.011	0.035	0.042	0.033	0.035	0.031	0.034	0.034	0.022	0.044	0.035	0.034	0.032	0.034	0.032	0.031	0.046	0.051	0.032	0.041	0.041	0.036	0.042	0.026	0.033	0.04	0.043	0.033	0.041	0.026	0.035	0.045
Huichol(2)*	0.023	0.054	0.068	0.039	0.047	0.099	0.096	0.041	0.066	0.025	0.036	0.071	0.044	0.057	0.043	0.051	0.011	0	0.035	0.04	0.031	0.033	0.029	0.031	0.032	0.02	0.041	0.033	0.029	0.03	0.031	0.03	0.029	0.045	0.049	0.03	0.039	0.04	0.034	0.04	0.024	0.031	0.038	0.039	0.031	0.039	0.025	0.034	0.043
Cora	0.019	0.049	0.06	0.027	0.039	0.094	0.091	0.033	0.059	0.02	0.031	0.067	0.036	0.05	0.037	0.045	0.035	0.035	0	0.031	0.024	0.025	0.024	0.026	0.025	0.02	0.034	0.027	0.026	0.024	0.025	0.026	0.024	0.04	0.043	0.024	0.034	0.034	0.029	0.035	0.021	0.026	0.031	0.034	0.024	0.033	0.018	0.026	0.039
Mexicanero	0.023	0.051	0.064	0.037	0.042	0.098	0.094	0.04	0.065	0.024	0.034	0.068	0.041	0.054	0.042	0.05	0.042	0.04	0.031	0	0.023	0.024	0.03	0.031	0.031	0.019	0.04	0.032	0.027	0.029	0.031	0.03	0.03	0.044	0.048	0.029	0.04	0.033	0.034	0.04	0.027	0.03	0.037	0.041	0.029	0.039	0.024	0.032	0.042
Tepehuano	0.01	0.039	0.053	0.017	0.033	0.087	0.083	0.026	0.053	0.013	0.023	0.057	0.03	0.042	0.028	0.037	0.033	0.031	0.024	0.023	0	0	0.019	0.021	0.021	0.013	0.029	0.021	0.017	0.018	0.019	0.019	0.018	0.034	0.037	0.018	0.029	0.023	0.022	0.03	0.012	0.019	0.026	0.029	0.019	0.028	0.011	0.021	0.032
Tepehuano(9)*	0.013	0.042	0.055	0.021	0.031	0.087	0.084	0.025	0.054	0.015	0.025	0.061	0.033	0.044	0.03	0.04	0.035	0.033	0.025	0.024	0	0	0.019	0.02	0.021	0.01	0.03	0.022	0.018	0.018	0.02	0.02	0.018	0.035	0.038	0.018	0.029	0.024	0.023	0.03	0.013	0.02	0.026	0.029	0.019	0.028	0.011	0.023	0.031
Nahuatl_Jal(2)*	0.009	0.037	0.048	0.02	0.026	0.08	0.078	0.025	0.051	0.008	0.022	0.052	0.027	0.042	0.029	0.037	0.031	0.029	0.024	0.03	0.019	0.019	0	0.012	0.012	0	0.02	0.012	0.007	0.009	0.01	0.011	0.009	0.024	0.028	0.009	0.02	0.018	0.014	0.02	0.007	0.011	0.017	0.02	0.01	0.018	0.005	0.013	0.022
Purepecha(2)*	0.009	0.038	0.049	0.025	0.03	0.083	0.081	0.023	0.053	0.009	0.023	0.055	0.029	0.043	0.03	0.038	0.034	0.031	0.026	0.031	0.021	0.02	0.012	0	0.009	0.003	0.021	0.012	0.006	0.009	0.011	0.01	0.009	0.024	0.027	0.009	0.019	0.016	0.013	0.021	0.008	0.01	0.018	0.019	0.01	0.018	0.005	0.012	0.022
Purepecha	0.009	0.037	0.048	0.024	0.028	0.084	0.081	0.025	0.052	0.011	0.023	0.054	0.028	0.044	0.03	0.038	0.034	0.032	0.025	0.031	0.021	0.021	0.012	0.009	0	-0.002	0.019	0.012	0.009	0.008	0.01	0.01	0.009	0.022	0.027	0.008	0.018	0.024	0.013	0.019	0.007	0.01	0.017	0.02	0.009	0.018	0.001	0.011	0.022
Purepecha(8)*	0.006	0.018	0.047	0.005	0.021	0.075	0.071	0.012	0.043	0.003	0.011	0.051	0.017	0.03	0.02	0.028	0.022	0.02	0.02	0.019	0.013	0.01	0	0.003	-0.002	0	0.011	0.001	-0.008	-0.002	-0.001	-0.001	0	0.014	0.019	-0.002	0.009	0.009	0.004	0.008	0.001	-0.001	0.003	0.009	0.001	0.007	-0.016	0.004	0.014
Pame	0.012	0.046	0.058	0.028	0.034	0.093	0.088	0.032	0.06	0.017	0.029	0.06	0.036	0.05	0.037	0.045	0.044	0.041	0.034	0.04	0.029	0.03	0.02	0.021	0.019	0.011	0	0.016	0.013	0.015	0.017	0.015	0.016	0.031	0.035	0.016	0.026	0.024	0.015	0.025	0.013	0.016	0.023	0.027	0.014	0.023	0.007	0.018	0.026
Otomi_Hgo	0.009	0.038	0.05	0.019	0.028	0.083	0.08	0.026	0.053	0.01	0.023	0.056	0.029	0.044	0.03	0.039	0.035	0.033	0.027	0.032	0.021	0.022	0.012	0.012	0.012	0.001	0.016	0	0.001	0.003	0.006	0.008	0.008	0.021	0.025	0.005	0.016	0.012	0.01	0.017	0.001	0.008	0.015	0.018	0.007	0.015	0.002	0.009	0.018
Otomi_Qro	0.009	0.033	0.046	-0.009	0.021	0.081	0.08	0.029	0.05	0.005	0.021	0.053	0.025	0.04	0.027	0.036	0.034	0.029	0.026	0.027	0.017	0.018	0.007	0.006	0.009	-0.008	0.013	0.001	0	-0.001	0.003	0.003	0.004	0.019	0.021	0.002	0.013	0.01	0.007	0.013	0.005	0.005	0.01	0.013	0.003	0.012	-0.002	0.004	0.017
Otomi_Mex	0.007	0.033	0.048	0.016	0.025	0.08	0.077	0.023	0.05	0.007	0.019	0.053	0.026	0.04	0.028	0.036	0.032	0.03	0.024	0.029	0.018	0.018	0.009	0.009	0.008	-0.002	0.015	0.003	-0.001	0	0.004	0.005	0.005	0.02	0.022	0.002	0.014	0.009	0.009	0.015	-0.002	0.005	0.012	0.015	0.004	0.013	-0.003	0.007	0.015
Nahuatl_Mex	0.01	0.034	0.049	0.017	0.026	0.081	0.078	0.025	0.051	0.007	0.02	0.052	0.027	0.041	0.028	0.036	0.034	0.031	0.025	0.031	0.019	0.02	0.01	0.011	0.01	-0.001	0.017	0.006	0.003	0.004	0	0.007	0.006	0.021	0.022	0.004	0.015	0.015	0.01	0.017	0.001	0.007	0.015	0.017	0.006	0.016	-0.001	0.009	0.016
Nahuatl_Trios(2)*	0.008	0.035	0.048	0.017	0.025	0.082	0.079	0.024	0.05	0.009	0.02	0.053	0.026	0.041	0.027	0.036	0.032	0.03	0.026	0.03	0.019	0.02	0.011	0.01	0.01	-0.001	0.015	0.008	0.003	0.005	0.007	0	0.005	0.02	0.023	0.004	0.015	0.015	0.008	0.015	0	0.004	0.011	0.012	0.004	0.011	-0.003	0.007	0.013
Nahuatl_CDMX	0.006	0.034	0.046	0.011	0.023	0.081	0.077	0.022	0.049	0.006	0.019	0.051	0.027	0.041	0.026	0.035	0.031	0.029	0.024	0.03	0.018	0.018	0.009	0.009	0.009	0	0.016	0.008	0.004	0.005	0.006	0.005	0	0.018	0.023	0.004	0.015	0.014	0.009	0.016	-0.002	0.007	0.013	0.015	0.004	0.013	-0.002	0.006	0.017
Nahuatl_Mor	0.02	0.052	0.062	0.034	0.039	0.097	0.095	0.041	0.066	0.023	0.034	0.071	0.041	0.058	0.043	0.051	0.046	0.045	0.04	0.044	0.034	0.035	0.024	0.024	0.022	0.014	0.031	0.021	0.019	0.02	0.021	0.02	0.018	0	0.037	0.018	0.029	0.027	0.023	0.03	0.013	0.02	0.026	0.029	0.019	0.027	0.012	0.02	0.03
Matlaltzinca	0.026	0.054	0.066	0.035	0.043	0.098	0.094	0.04	0.069	0.024	0.037	0.072	0.043	0.059	0.046	0.053	0.051	0.049	0.043	0.048	0.037	0.038	0.028	0.027	0.027	0.019	0.035	0.025	0.021	0.022	0.022	0.023	0.023	0.037	0	0.022	0.029	0.029	0.027	0.034	0.017	0.023	0.029	0.032	0.023	0.032	0.018	0.024	0.033
Mazahua	0.004	0.032	0.046	0.019	0.024	0.082	0.079	0.024	0.05	0.006	0.019	0.052	0.026	0.041	0.027	0.035	0.032	0.03	0.024	0.029	0.018	0.018	0.009	0.009	0.008	-0.002	0.016	0.005	0.002	0.002	0.004	0.004	0.004	0.018	0.022	0	0.013	0.009	0.007	0.014	0	0.004	0.011	0.014	0.004	0.013	-0.003	0.005	0.012
Tlahuica	0.017	0.044	0.058	0.021	0.03	0.091	0.089	0.031	0.06	0.016	0.03	0.067	0.037	0.051	0.037	0.046	0.041	0.039	0.034	0.04	0.029	0.029	0.02	0.019	0.018	0.009	0.026	0.016	0.013	0.014	0.015	0.015	0.015	0.029	0.029	0.013	0	0.02	0.018	0.024	0.006	0.013	0.021	0.024	0.015	0.023	0.01	0.014	0.026
Chichimeca	0.02	0.052	0.055	0.011	0.04	0.09	0.09	0.026	0.058	0.024	0.029	0.055	0.035	0.049	0.036	0.043	0.041	0.04	0.034	0.033	0.023	0.024	0.018	0.016	0.024	0.009	0.024	0.012	0.01	0.009	0.015	0.015	0.014	0.027	0.029	0.009	0.02	0	0.015	0.024	0.005	0.015	0.022	0.02	0.016	0.022	0.017	0.019	0.036
Huasteco	0.01	0.038	0.052	0.025	0.026	0.085	0.082	0.027	0.054	0.009	0.023	0.056	0.03	0.044	0.03	0.038	0.036	0.034	0.029	0.034	0.022	0.023	0.014	0.013	0.013	0.004	0.015	0.01	0.007	0.009	0.01	0.008	0.009	0.023	0.027	0.007	0.018	0.015	0	0.017	0.004	0.008	0.014	0.018	0.008	0.015	0.002	0.01	0.017
Nahuatl_SLP	0.014	0.044	0.059	0.026	0.035	0.092	0.089	0.03	0.06	0.016	0.03	0.065	0.036	0.051	0.038	0.046	0.042	0.04	0.035	0.04	0.03	0.03	0.02	0.021	0.019	0.008	0.025	0.017	0.013	0.015	0.017	0.015	0.016	0.03	0.034	0.014	0.024	0.024	0.017	0	0.013	0.014	0.022	0.025	0.015	0.023	0.01	0.016	0.026
Tepehua	-0.001	0.027	0.045	0.009	0.021	0.077	0.073	0.022	0.046	-0.002	0.013	0.042	0.021	0.042	0.025	0.033	0.026	0.024	0.021	0.027	0.012	0.013	0.007	0.008	0.007	0.001	0.013	0.001	0.005	-0.002	0.001	0	-0.002	0.013	0.017	0	0.006	0.005	0.004	0.013	0	0	0.007	0.009	0.001	0.01	-0.007	0.004	0.015
Totonaco_Ver	0.007	0.037	0.05	0.019	0.025	0.083	0.081	0.023	0.051	0.008	0.021	0.054	0.027	0.043	0.029	0.038	0.033	0.031	0.026	0.03	0.019	0.02	0.011	0.01	0.01	-0.001	0.016	0.008	0.005	0.005	0.007	0.004	0.007	0.02	0.023	0.004	0.013	0.015	0.008	0.014	0	0	0.008	0.011	0.003	0.014	-0.003	0.004	0.013
Totonaco_Pue	0.018	0.043	0.055	0.028	0.033	0.09	0.087	0.032	0.058	0.014	0.027	0.062	0.034	0.048	0.035	0.043	0.04	0.038	0.031	0.037	0.026	0.026	0.017	0.018	0.017	0.003	0.023	0.015	0.01	0.012	0.015	0.011	0.013	0.026	0.029	0.011	0.021	0.022	0.014	0.022	0.007	0.008	0	0.017	0.011	0.02	0.006	0.012	0.023
Totonaco(2)*	0.017	0.044	0.058	0.027	0.037	0.092	0.09	0.034	0.06	0.017	0.03	0.066	0.036	0.051	0.037	0.045	0.043	0.039	0.034	0.041	0.029	0.029	0.02	0.019	0.02	0.009	0.027	0.018	0.013	0.015	0.017	0.012	0.015	0.029	0.032	0.014	0.024	0.02	0.018	0.025	0.009	0.011	0.017	0	0.014	0.022	0.008	0.016	0.023
Nahuatl_Pue	0.007	0.035	0.047	0.018	0.027	0.082	0.08	0.027	0.051	0.006	0.019	0.053	0.026	0.041	0.027	0.036	0.033	0.031	0.024	0.029	0.019	0.019	0.01	0.01	0.009	0.001	0.014	0.007	0.003	0.004	0.006	0.004	0.004	0.019	0.023	0.004	0.015	0.016	0.008	0.015	0.001	0.003	0.011	0.014	0	0.01	-0.003	0.005	0.012
Nahuatl_Pue(2)*	0.017	0.043	0.056	0.032	0.034	0.091	0.088	0.031	0.058	0.015	0.028	0.06	0.036	0.049	0.036	0.045	0.041	0.039	0.033	0.039	0.028	0.028	0.018	0.018	0.018	0.007	0.023	0.015	0.012	0.013	0.016	0.011	0.013	0.027	0.032	0.013	0.023	0.022	0.015	0.023	0.01	0.014	0.02	0.022	0.01	0	0.007	0.016	0.023
Nahuatl_Gro	0.004	0.032	0.045	0.015	0.013	0.071	0.07	0.01	0.041	0.003	0.012	0.048	0.021	0.033	0.022	0.03	0.026	0.025	0.018	0.024	0.011	0.011	0.005	0.005	0.001	-0.016	0.007	0.002	-0.002	-0.003	-0.001	-0.003	-0.002	0.012	0.018	-0.003	0.01	0.017	0.002	0.01	-0.007	-0.003	0.006	0.008	-0.003	0.007	0	0.001	0.008
Nahuatl_Ver	0.014	0.043	0.053	0.024	0.026	0.085	0.083	0.031	0.054	0.008	0.024	0.055	0.03	0.044	0.03	0.037	0.035	0.034	0.026	0.032	0.021	0.023	0.013	0.012	0.011	0.004	0.018	0.009	0.004	0.007	0.009	0.007	0.006	0.02	0.024	0.005	0.014	0.019	0.01	0.016	0.004	0.004	0.012	0.016	0.005	0.016	0.001	0	0.017
Amuzgo	0.018	0.047	0.061	0.037	0.043	0.096	0.092	0.028	0.061	0.019	0.032	0.064	0.038	0.053	0.04	0.047	0.045	0.043	0.039	0.042	0.032	0.031	0.022	0.022	0.022	0.014	0.026	0.018	0.017	0.015	0.016	0.013	0.017	0.03	0.033	0.012	0.026	0.036	0.017	0.026	0.015	0.013	0.023	0.023	0.012	0.023	0.008	0.017	0
Ixcateco	0.01	0.041	0.057	0.021	0.033	0.089	0.089	0.035	0.059	0.017	0.026	0.066	0.033	0.052	0.037	0.045	0.045	0.042	0.034	0.037	0.028	0.028	0.016	0.018	0.015	-0.006	0.022	0.015	0.009	0.014	0.013	0.013	0.011	0.026	0.027	0.01	0.017	0.013	0.016	0.022	0.011	0.011	0.019	0.019	0.012	0.02	0.006	0.011	0.019
Tlapaneco	0.018	0.052	0.066	0.026	0.04	0.102	0.097	0.04	0.068	0.025	0.037	0.064	0.046	0.059	0.045	0.052	0.049	0.049	0.041	0.044	0.035	0.033	0.027	0.027	0.025	0.017	0.033	0.023	0.021	0.019	0.022	0.02	0.019	0.033	0.037	0.017	0.029	0.022	0.024	0.03	0.014	0.02	0.028	0.029	0.021	0.03	0.011	0.019	0.023
Chocholteco	0.017	0.041	0.055	0.024	0.032	0.091	0.087	0.035	0.058	0.015	0.027	0.062	0.033	0.048	0.036	0.044	0.041	0.039	0.031	0.035	0.025	0.026	0.015	0.016	0.016	0.006	0.022	0.012	0.009	0.009	0.012	0.009	0.009	0.024	0.027	0.008	0.018	0.014	0.013	0.02	0.006	0.01	0.016	0.019	0.009	0.017	0.002	0.007	0.014
Chinanteco	0.018	0.044	0.058	0.028	0.034	0.092	0.089	0.034	0.061	0.017	0.031	0.064	0.038	0.053	0.038	0.046	0.042	0.04	0.035	0.04	0.028	0.029	0.019	0.019	0.019	0.007	0.026	0.016	0.016	0.014	0.015	0.013	0.013	0.027	0.031	0.011	0.023	0.019	0.016	0.023	0.007	0.012	0.021	0.022	0.012	0.021	0.005	0.012	0.02
Mixteco_alto	0.008	0.041	0.054	0.023	0.027	0.087	0.084	0.03	0.056	0.013	0.026	0.057	0.032	0.048	0.033	0.041	0.037	0.036	0.029	0.037	0.024	0.025	0.015	0.014	0.013	0.003	0.021	0.011	0.01	0.008	0.009	0.008	0.008	0.023	0.024	0.006	0.017	0.014	0.011	0.018	0.002	0.007	0.015	0.016	0.007	0.017	0.002	0.009	0.013
Mixteco_costa	0.018	0.044	0.057	0.03	0.034	0.093	0.089	0.034	0.061	0.017	0.03	0.068	0.037	0.052	0.038	0.046	0.044	0.042	0.036	0.041	0.03	0.03	0.02	0.02	0.019	0.011	0.026	0.017	0.015	0.014	0.015	0.014	0.014	0.027	0.033	0.011	0.024	0.021	0.017	0.024	0.011	0.013	0.021	0.023	0.013	0.022	0.005	0.014	0.022
Mixteco(8)*	0.01	0.046	0.057	0.032	0.032	0.092	0.09	0.03	0.06	0.018	0.031	0.064	0.037	0.052	0.038	0.045	0.04	0.04	0.032	0.04	0.028	0.028	0.019	0.019	0.017	0.01	0.026	0.016	0.013	0.013	0.014	0.013	0.013	0.027	0.03	0.009	0.02	0.024	0.015	0.021	0.011	0.012	0.02	0.022	0.012	0.022	0.003	0.01	0.019
Popoloca	0.013	0.042	0.055	0.038	0.031	0.09	0.088	0.041	0.058	0.01	0.029	0.07	0.033	0.048	0.034	0.043	0.04	0.037	0.034	0.042	0.026	0.027	0.016	0.017	0.017	0.002	0.024	0.014	0.009	0.011	0.013	0.012	0.01	0.024	0.027	0.009	0.018	0.021	0.015	0.021	0.002	0.012	0.019	0.018	0.011	0.019	0.003	0.008	0.015
Mazateco_Pue	0.013	0.042	0.056	0.034	0.034	0.089	0.086	0.031	0.058	0.015	0.029	0.062	0.035	0.05	0.037	0.044	0.041	0.039	0.033	0.039	0.028	0.029	0.019	0.018	0.018	0.005	0.025	0.016	0.013	0.013	0.015	0.013	0.013	0.027	0.031	0.01	0.021	0.022	0.017	0.023	0.008	0.012	0.02	0.022	0.011	0.021	0.008	0.012	0.02
Mazateco(2)*	0.017	0.043	0.055	0.027	0.029	0.089	0.087	0.033	0.059	0.016	0.028	0.064	0.035	0.049	0.035	0.044	0.04	0.039	0.032	0.038	0.027	0.027	0.017	0.017	0.017	0.006	0.024	0.014	0.014	0.011	0.013	0.01	0.011	0.024	0.029	0.008	0.021	0.02	0.015	0.02	0.01	0.011	0.018	0.021	0.01	0.02	0.004	0.008	0.018
Mazateco_Oax	0.015	0.04	0.054	0.024	0.03	0.087	0.086	0.03	0.057	0.012	0.027	0.06	0.033	0.049	0.035	0.043	0.04	0.037	0.032	0.036	0.026	0.027	0.016	0.017	0.016	0.008	0.022	0.013	0.012	0.01	0.012	0.01	0.01	0.024	0.028	0.007	0.019	0.017	0.014	0.02	0.005	0.009	0.017	0.019	0.009	0.019	0.001	0.009	0.017
Cuicateco	0.009	0.038	0.048	0.021	0.021	0.083	0.081	0.018	0.052	0.011	0.021	0.051	0.026	0.042	0.029	0.037	0.033	0.032	0.025	0.029	0.019	0.019	0.01	0.011	0.01	-0.001	0.017	0.007	0.005	0.004	0.007	0.005	0.004	0.018	0.02	0.002	0.014	0.008	0.007	0.013	0.007	0.004	0.01	0.013	0.003	0.014	-0.003	0.007	0.014
Chatino	0.017	0.043	0.052	0.022	0.027	0.086	0.086	0.023	0.056	0.01	0.027	0.064	0.032	0.046	0.033	0.042	0.037	0.036	0.031	0.039	0.026	0.025	0.017	0.017	0.014	0.012	0.024	0.013	0.005	0.009	0.011	0.01	0.011	0.026	0.025	0.006	0.017	0.005	0.013	0.018	0.004	0.009	0.015	0.019	0.01	0.017	0.006	0.008	0.013
Triqui	0.016	0.039	0.055	0.022	0.034	0.089	0.088	0.031	0.057	0.012	0.027	0.065	0.033	0.049	0.035	0.044	0.038	0.036	0.032	0.039	0.026	0.028	0.017	0.017	0.016	0.004	0.024	0.013	0.012	0.011	0.013	0.009	0.012	0.026	0.029	0.008	0.019	0.015	0.014	0.021	0.006	0.01	0.017	0.019	0.011	0.018	0	0.011	0.017
Triqui(2)*	0.024	0.053	0.065	0.036	0.039	0.099	0.096	0.042	0.067	0.024	0.037	0.071	0.045	0.058	0.045	0.053	0.05	0.048	0.042	0.048	0.036	0.036	0.027	0.027	0.026	0.016	0.033	0.022	0.021	0.02	0.022	0.02	0.021	0.034	0.038	0.018	0.028	0.029	0.024	0.03	0.017	0.019	0.026	0.029	0.019	0.029	0.013	0.018	0.026
Zapoteco_N(9)*	0.023	0.051	0.064	0.036	0.04	0.098	0.095	0.041	0.066	0.025	0.037	0.068	0.043	0.059	0.045	0.052	0.048	0.047	0.041	0.046	0.035	0.035	0.026	0.025	0.025	0.013	0.033	0.022	0.021	0.02	0.021	0.019	0.019	0.035	0.037	0.018	0.03	0.029	0.023	0.03	0.015	0.019	0.026	0.029	0.018	0.027	0.012	0.017	0.027
Zapoteco_S(2)*	0.018	0.043	0.056	0.026	0.032	0.089	0.087	0.034	0.059	0.016	0.028	0.06	0.034	0.049	0.035	0.043	0.041	0.039	0.034	0.038	0.028	0.028	0.018	0.018	0.018	0.006	0.024	0.014	0.011	0.011	0.013	0.011	0.012	0.025	0.029	0.009	0.02	0.02	0.015	0.021	0.008	0.011	0.017	0.02	0.01	0.019	0.003	0.01	0.02
Zapoteco	0.013	0.04	0.052	0.018	0.029	0.086	0.083	0.026	0.054	0.011	0.024	0.054	0.03	0.046	0.032	0.039	0.037	0.035	0.028	0.034	0.023	0.024	0.013	0.013	0.013	0	0.019	0.009	0.008	0.007	0.008	0.008	0.007	0.022	0.024	0.005	0.016	0.016	0.01	0.017	0.003	0.007	0.014	0.016	0.007	0.016	-0.001	0.005	0.012
Mixe(8)*	0.03	0.058	0.07	0.039	0.048	0.105	0.102	0.046	0.075	0.029	0.044	0.082	0.051	0.064	0.051	0.059	0.056	0.054	0.047	0.055	0.043	0.042	0.034	0.034	0.033	0.023	0.04	0.029	0.028	0.027	0.029	0.027	0.027	0.04	0.046	0.023	0.036	0.034	0.031	0.036	0.022	0.026	0.034	0.035	0.026	0.035	0.019	0.027	0.034
Mixe	0.019	0.047	0.057	0.026	0.029	0.094	0.09	0.036	0.06	0.016	0.03	0.065	0.036	0.051	0.038	0.045	0.042	0.039	0.035	0.04	0.029	0.029	0.02	0.019	0.019	0.012	0.027	0.016	0.013	0.013	0.015	0.014	0.014	0.026	0.03	0.012	0.022	0.022	0.017	0.023	0.011	0.011	0.02	0.023	0.012	0.022	0.006	0.014	0.024
Chontal_Oax	0.013	0.041	0.053	0.025	0.029	0.087	0.085	0.031	0.056	0.013	0.026	0.057	0.033	0.047	0.033	0.042	0.039	0.036	0.031	0.035	0.025	0.025	0.015	0.016	0.015	0.004	0.022	0.013	0.009	0.01	0.011	0.009	0.01	0.024	0.026	0.006	0.019	0.019	0.014	0.02	0.005	0.009	0.015	0.018	0.009	0.018	0.004	0.008	0.017
Huave	0.025	0.049	0.059	0.03	0.035	0.097	0.095	0.037	0.064	0.021	0.034	0.068	0.042	0.057	0.042	0.05	0.046	0.045	0.04	0.045	0.034	0.035	0.024	0.025	0.024	0.012	0.03	0.023	0.018	0.019	0.02	0.018	0.019	0.033	0.037	0.017	0.029	0.028	0.021	0.028	0.019	0.018	0.024	0.027	0.017	0.027	0.011	0.017	0.025
Popoluca_Sierra	0.032	0.057	0.069	0.036	0.043	0.104	0.101	0.044	0.072	0.028	0.041	0.076	0.048	0.062	0.051	0.058	0.054	0.05	0.047	0.052	0.041	0.041	0.031	0.031	0.031	0.021	0.036	0.029	0.026	0.025	0.027	0.024	0.025	0.04	0.044	0.024	0.035	0.038	0.027	0.033	0.022	0.023	0.031	0.034	0.024	0.032	0.016	0.026	0.031
Chontal_Tab	0.015	0.038	0.053	0.014	0.03	0.09	0.085	0.034	0.057	0.01	0.028	0.062	0.032	0.049	0.036	0.042	0.041	0.038	0.031	0.036	0.026	0.027	0.017	0.016	0.014	0.001	0.019	0.012	0.003	0.012	0.012	0.009	0.01	0.023	0.029	0.008	0.02	0.016	0.011	0.019	0.01	0.006	0.016	0.019	0.008	0.019	0.003	0.004	0.018
Chol	0.014	0.043	0.056	0.027	0.03	0.09	0.086	0.033	0.058	0.016	0.027	0.061	0.034	0.049	0.036	0.044	0.039	0.037	0.032	0.037	0.026	0.027	0.017	0.017	0.016	0.005	0.02	0.015	0.012	0.012	0.013	0.011	0.012	0.025	0.028	0.01	0.019	0.019	0.014	0.019	0.009	0.01	0.017	0.02	0.01	0.019	0.002	0.01	0.021
Zoque	0.017	0.043	0.055	0.027	0.032	0.091	0.088	0.033	0.059	0.014	0.029	0.065	0.035	0.05	0.037	0.045	0.04	0.038	0.033	0.037	0.027	0.027	0.018	0.017	0.017	0.004	0.023	0.016	0.013	0.013	0.014	0.012	0.011	0.027	0.03	0.01	0.021	0.018	0.013	0.021	0.008	0.01	0.017	0.02	0.011	0.02	0.004	0.01	0.02
Maya_Yuc	0.016	0.039	0.054	0.024	0.03	0.09	0.087	0.032	0.057	0.012	0.027	0.062	0.034	0.049	0.035	0.043	0.04	0.037	0.031	0.037	0.026	0.026	0.016	0.016	0.016	0.005	0.02	0.014	0.011	0.011	0.013	0.01	0.011	0.024	0.03	0.009	0.02	0.019	0.012	0.019	0.008	0.008	0.015	0.018	0.009	0.019	0.002	0.011	0.019
Maya_Camp	0.009	0.037	0.049	0.01	0.025	0.09	0.086	0.023	0.055	0.009	0.023	0.062	0.033	0.045	0.032	0.04	0.037	0.034	0.028	0.033	0.022	0.022	0.013	0.013	0.013	0.006	0.022	0.011	0.006	0.009	0.009	0.008	0.007	0.022	0.025	0.005	0.016	0.01	0.008	0.016	0.005	0.004	0.011	0.016	0.006	0.014	0.001	0.006	0.015
Maya_Camp(9)*	0.015	0.038	0.052	0.022	0.03	0.087	0.085	0.031	0.056	0.011	0.026	0.062	0.033	0.047	0.034	0.042	0.039	0.036	0.031	0.037	0.026	0.025	0.015	0.016	0.016	0.006	0.021	0.014	0.012	0.011	0.012	0.01	0.01	0.025	0.03	0.009	0.02	0.018	0.014	0.02	0.007	0.009	0.016	0.019	0.009	0.019	0.002	0.011	0.019
Maya_QR(2)*	0.018	0.044	0.055	0.029	0.031	0.09	0.088	0.028	0.059	0.014	0.029	0.063	0.036	0.05	0.036	0.044	0.04	0.038	0.034	0.038	0.027	0.027	0.017	0.018	0.019	0.009	0.023	0.016	0.013	0.013	0.015	0.012	0.012	0.027	0.03	0.01	0.022	0.021	0.015	0.021	0.01	0.011	0.018	0.021	0.011	0.021	0.002	0.012	0.021
Tzeltal	0.017	0.039	0.053	0.029	0.028	0.089	0.086	0.028	0.056	0.012	0.025	0.06	0.032	0.046	0.033	0.041	0.037	0.035	0.029	0.034	0.024	0.024	0.014	0.015	0.015	0.003	0.019	0.012	0.01	0.01	0.011	0.009	0.01	0.023	0.028	0.008	0.019	0.021	0.011	0.018	0.008	0.008	0.015	0.018	0.007	0.017	0.002	0.008	0.017
Awacateco	-0.003	0.032	0.046	0.005	0.021	0.082	0.079	0.014	0.049	-0.001	0.02	0.047	0.026	0.037	0.028	0.035	0.032	0.03	0.019	0.026	0.015	0.015	0.006	0.006	0.005	0.004	0.01	0.004	-0.001	0.002	0.003	0.002	0.002	0.019	0.023	0	0.013	0.006	0.004	0.004	0.003	0.001	0.009	0.011	-0.002	0.009	-0.013	0.005	0.014
Poptijacalteco	0.022	0.046	0.059	0.031	0.035	0.095	0.092	0.034	0.063	0.02	0.032	0.068	0.04	0.054	0.041	0.049	0.045	0.043	0.037	0.043	0.032	0.033	0.023	0.022	0.022	0.014	0.028	0.02	0.017	0.018	0.019	0.016	0.016	0.032	0.035	0.015	0.027	0.028	0.02	0.026	0.016	0.016	0.022	0.026	0.015	0.025	0.01	0.017	0.026
Kekchi	0.016	0.036	0.051	0.036	0.035	0.09	0.087	0.033	0.058	0.015	0.026	0.052	0.032	0.047	0.033	0.043	0.038	0.036	0.029	0.035	0.025	0.026	0.017	0.015	0.015	0.012	0.022	0.015	0.012	0.011	0.014	0.011	0.012	0.025	0.029	0.01	0.02	0.011	0.012	0.02	0.007	0.009	0.018	0.021	0.009	0.021	0	0.013	0.019
Kaqchiquel	0.023	0.047	0.061	0.031	0.039	0.098	0.094	0.036	0.064	0.021	0.034	0.068	0.041	0.056	0.042	0.051	0.045	0.042	0.038	0.045	0.033	0.034	0.023	0.023	0.024	0.013	0.03	0.021	0.021	0.019	0.02	0.018	0.018	0.032	0.035	0.016	0.027	0.028	0.02	0.026	0.013	0.016	0.025	0.027	0.017	0.027	0.009	0.02	0.028
Mame	0.017	0.044	0.059	0.031	0.034	0.096	0.094	0.035	0.061	0.02	0.032	0.069	0.039	0.053	0.04	0.048	0.044	0.042	0.037	0.042	0.032	0.031	0.021	0.022	0.022	0.01	0.027	0.019	0.016	0.016	0.018	0.016	0.017	0.031	0.035	0.014	0.026	0.024	0.018	0.025	0.015	0.015	0.022	0.024	0.015	0.024	0.007	0.017	0.025
Ixil	0	0.036	0.053	0.033	0.024	0.091	0.087	0.034	0.054	0.014	0.024	0.056	0.035	0.049	0.033	0.041	0.033	0.033	0.029	0.034	0.023	0.026	0.013	0.013	0.014	0.003	0.019	0.012	0.01	0.009	0.011	0.005	0.009	0.023	0.029	0.007	0.018	0.012	0.01	0.015	0.011	0.007	0.016	0.017	0.007	0.018	0.003	0.013	0.018
Mocho	0.022	0.047	0.062	0.028	0.038	0.101	0.097	0.038	0.066	0.023	0.036	0.067	0.043	0.056	0.044	0.052	0.048	0.045	0.041	0.045	0.034	0.035	0.025	0.025	0.025	0.019	0.031	0.024	0.023	0.02	0.023	0.02	0.02	0.035	0.038	0.017	0.029	0.029	0.022	0.029	0.018	0.018	0.026	0.028	0.02	0.029	0.014	0.021	0.029
Tzotzil	0.016	0.044	0.056	0.024	0.033	0.093	0.09	0.03	0.059	0.015	0.028	0.062	0.035	0.05	0.037	0.045	0.041	0.038	0.032	0.039	0.028	0.029	0.018	0.018	0.017	0.01	0.024	0.016	0.011	0.013	0.015	0.012	0.012	0.026	0.031	0.011	0.022	0.023	0.014	0.021	0.007	0.011	0.018	0.02	0.012	0.02	0.003	0.011	0.021
Tzotzil(2)*	0.021	0.045	0.059	0.035	0.036	0.096	0.093	0.037	0.062	0.018	0.032	0.069	0.039	0.053	0.04	0.048	0.044	0.041	0.036	0.041	0.032	0.032	0.021	0.021	0.021	0.013	0.027	0.019	0.015	0.016	0.019	0.016	0.016	0.03	0.034	0.014	0.026	0.023	0.018	0.025	0.013	0.014	0.021	0.024	0.015	0.024	0.008	0.016	0.025
Chuj	0.024	0.049	0.064	0.034	0.039	0.098	0.095	0.045	0.066	0.02	0.035	0.072	0.042	0.056	0.043	0.051	0.048	0.046	0.039	0.045	0.034	0.033	0.025	0.024	0.024	0.015	0.032	0.023	0.019	0.02	0.022	0.019	0.019	0.033	0.038	0.018	0.029	0.032	0.021	0.028	0.019	0.019	0.024	0.027	0.018	0.027	0.014	0.018	0.025
Kanjobal	0.023	0.051	0.064	0.033	0.038	0.099	0.095	0.038	0.067	0.021	0.036	0.075	0.043	0.057	0.044	0.051	0.049	0.047	0.042	0.045	0.035	0.035	0.027	0.026	0.025	0.017	0.033	0.024	0.022	0.022	0.023	0.02	0.021	0.036	0.039	0.018	0.029	0.033	0.024	0.028	0.019	0.019	0.026	0.029	0.019	0.028	0.009	0.021	0.03
Tojolabal	0.034	0.06	0.071	0.039	0.046	0.108	0.105	0.048	0.074	0.028	0.044	0.075	0.052	0.065	0.051	0.06	0.057	0.054	0.049	0.053	0.043	0.043	0.034	0.033	0.033	0.019	0.039	0.03	0.03	0.028	0.03	0.027	0.028	0.042	0.046	0.025	0.038	0.034	0.031	0.036	0.024	0.026	0.032	0.035	0.025	0.035	0.02	0.027	0.033
Tojolabal(2)*	0.036	0.063	0.077	0.045	0.051	0.112	0.109	0.053	0.08	0.036	0.049	0.082	0.055	0.071	0.057	0.065	0.062	0.059	0.055	0.058	0.048	0.048	0.037	0.038	0.038	0.026	0.043	0.036	0.036	0.032	0.034	0.032	0.033	0.046	0.05	0.031	0.043	0.047	0.035	0.041	0.029	0.031	0.038	0.042	0.03	0.041	0.023	0.031	0.036
Lacandon(2)*	0.069	0.095	0.105	0.078	0.085	0.142	0.141	0.083	0.111	0.065	0.079	0.12	0.088	0.101	0.088	0.096	0.094	0.091	0.084	0.09	0.08	0.079	0.07	0.07	0.07	0.066	0.076	0.07	0.069	0.066	0.067	0.065	0.065	0.081	0.084	0.064	0.077	0.077	0.067	0.073	0.058	0.064	0.072	0.074	0.064	0.073	0.057	0.065	0.074
Lacandon	0.065	0.094	0.105	0.073	0.084	0.143	0.142	0.081	0.11	0.064	0.08	0.116	0.087	0.103	0.089	0.097	0.093	0.091	0.083	0.088	0.08	0.078	0.068	0.069	0.068	0.06	0.076	0.068	0.066	0.063	0.065	0.064	0.064	0.08	0.083	0.063	0.073	0.078	0.066	0.074	0.059	0.063	0.07	0.073	0.062	0.072	0.057	0.066	0.071
* Number between brackets represent the study source
[truncated: 46 more columns]

## Sheet: Supplementary_Data_2
Supplementary Data 2. Divergence time between pairs of population expressed in Ka.
Population	Seri	Mayo	Yaqui	Guarijio	Tarahumara	Huichol	Cora	Mexicanero	Tepehuano	Nahuatl_Jal(2)	Purepecha	Pame	Otomi_Hgo	Nahuatl_Mor	Matlaltzinca	Mazahua	Tlahuica	Huasteco	Totonaco_Ver	Totonaco_Pue	Totonaco(2)	Nahuatl_Pue	Chinanteco	Mixteco_alto	Mixteco_costa	Mazateco_Pue	Mazateco(2)	Mazateco_Oax	Triqui	Zapoteco	Mixe	Chontal_Oax	Huave	Popoluca_Sierra	Chol	Zoque	Maya_Yuc	Maya_QR(2)	Tzeltal	Poptijacalteco	Kaqchiquel	Mame	Mocho	Tzotzil	Chuj	Kanjobal	Tojolabal	Lacandon
Seri	0	6.57046	6.74312	8.04365	9.051	8.64646	8.59715	8.46029	8.64015	9.92293	10.3359	9.52698	9.70161	9.17355	9.07824	9.41559	8.04341	8.89822	9.91303	9.25961	9.50709	9.1333	9.78881	9.75077	9.54009	9.02195	9.87017	9.79721	9.08385	10.1209	9.59476	9.67116	8.88982	9.7856	9.62937	9.77829	10.8529	11.8149	9.89449	8.79216	10.346	10.1721	10.0005	10.3168	9.73925	9.65713	10.7076	10.4624
Mayo	6.57046	0	0.952468	2.82728	2.51829	4.40743	3.98242	4.82582	3.22862	3.39888	3.3027	4.30651	3.53418	4.68904	4.92726	3.5496	3.70844	3.32374	3.27409	3.71065	4.4854	2.86634	4.35427	3.91277	4.27666	3.92861	4.41482	4.24322	5.05639	4.22442	4.29371	3.85744	4.55835	5.51695	3.93045	4.38582	4.28146	5.2804	3.97413	4.45683	5.09405	4.77735	5.00823	4.48305	4.84865	5.06449	6.37856	8.33213
Yaqui	6.74312	0.952468	0	3.79422	3.66221	5.25917	4.61607	5.36255	4.07879	4.4105	4.342	5.00617	4.47878	5.57178	5.53117	4.44881	4.31695	4.20331	4.24351	4.56406	5.29364	3.80876	5.3505	4.82151	5.25178	4.75587	5.28196	5.10883	5.88574	5.12696	5.13205	4.75104	5.41057	6.51107	4.94341	5.10165	5.2433	6.26604	5.00027	5.19108	6.07143	5.61392	5.92858	5.36641	5.76869	5.69115	7.25029	8.81146
Guarijio	8.04365	2.82728	3.79422	0	2.17448	6.02235	5.50035	6.22607	5.01642	5.91198	6.05147	6.28127	6.12191	6.61343	6.79649	5.85633	5.38013	5.5758	5.94836	5.99757	6.47952	5.32703	6.62308	6.37496	6.48702	6.12473	6.46367	6.4249	6.69356	6.52242	6.51692	6.1378	6.39816	7.22326	6.26357	6.28327	6.76336	7.65927	6.34376	6.10162	7.14912	6.85238	6.90593	6.71365	6.87635	6.77283	8.08081	9.3597
Tarahumara	9.051	2.51829	3.66221	2.17448	0	5.78413	5.39856	6.13047	4.596	5.31385	5.42566	5.98963	5.50304	6.38598	6.6116	5.44136	5.33006	5.02521	5.2743	5.67679	6.12513	4.8014	6.05691	5.6846	6.09235	5.71622	6.14221	6.10977	6.55975	5.99912	6.11696	5.75367	6.0731	7.35358	5.7888	5.95301	6.15132	7.22505	5.85396	5.98299	6.79694	6.47258	6.77282	6.39016	6.60635	6.51958	7.98607	9.79311
Huichol	8.64646	4.40743	5.25917	6.02235	5.78413	0	3.70727	4.87276	3.7002	4.02701	4.27293	5.10651	4.51637	5.08857	5.54127	4.46634	4.26008	4.22223	4.1567	4.55436	5.09842	3.87375	5.16889	4.8277	5.20015	4.85477	5.24797	5.08148	5.61192	5.11727	4.95673	4.75288	5.05121	6.21677	4.65213	4.80188	5.10901	6.09627	4.84603	4.96963	5.57634	5.41497	5.56068	5.19755	5.53801	5.58559	6.92591	8.2667
Cora	8.59715	3.98242	4.61607	5.50035	5.39856	3.70727	0	3.97678	3.00319	3.50095	3.73597	4.69203	4.03835	4.97726	5.19189	4.01497	4.02388	3.91856	3.80876	4.1305	4.83436	3.53776	4.74789	4.3721	4.65711	4.31695	4.67863	4.65248	5.40639	4.66647	4.81317	4.44716	4.82753	5.87765	4.35518	4.50674	4.62075	5.59749	4.26717	4.61612	5.16392	5.00221	5.31299	4.75612	5.16015	5.21804	6.45075	8.0822
Mexicanero	8.46029	4.82582	5.36255	6.22607	6.13047	4.87276	3.97678	0	3.39743	4.87815	4.99341	5.75751	5.14331	5.76998	5.95771	5.05193	4.80977	4.79294	4.81473	5.09613	5.7186	4.64215	5.83135	5.55232	5.71136	5.4889	5.79316	5.75835	5.99437	5.83283	5.61009	5.3294	5.69645	6.73132	5.34087	5.35769	5.89111	6.89534	5.40935	5.51237	6.35308	6.0623	6.2732	5.89629	5.99978	6.03063	7.19772	8.50026
Tepehuano	8.64015	3.22862	4.07879	5.01642	4.596	3.7002	3.00319	3.39743	0	2.87837	3.10374	4.11138	3.34142	4.4946	4.73002	3.50879	3.53102	3.14023	3.08265	3.6664	4.14958	2.83411	4.30309	3.71782	4.22548	3.8809	4.21603	4.0471	4.85911	4.17671	4.24254	3.66465	4.4985	5.58235	3.88447	4.04153	4.07652	5.05986	3.92815	4.26715	4.74164	4.57556	4.80675	4.43188	4.78879	4.72595	6.1593	8.21021
Nahuatl_Jal(2)	9.92293	3.39888	4.4105	5.91198	5.31385	4.02701	3.50095	4.87815	2.87837	0	1.65617	3.25462	2.2454	3.67612	4.27134	2.33802	2.79544	2.12706	1.92436	2.75309	3.50649	1.5291	3.12039	2.54269	3.07151	2.87074	2.99077	2.97704	4.16955	2.88848	3.08226	2.6797	3.58701	4.77065	2.63409	2.80686	2.84093	3.67831	2.8275	3.45665	3.61923	3.43988	3.95743	3.2015	3.94467	4.05808	5.36728	8.18081
Purepecha	10.3359	3.3027	4.342	6.05147	5.42566	4.27293	3.73597	4.99341	3.10374	1.65617	0	3.15423	1.93489	3.44046	3.89221	2.04222	2.55577	1.83486	1.60301	2.4771	3.25179	1.38528	3.01518	2.24503	2.80254	2.60293	2.88031	2.86735	4.10979	2.77093	2.81214	2.38934	3.51333	4.55635	2.51857	2.69416	2.53028	3.74562	2.54269	3.3788	3.69335	3.5106	3.71465	2.91872	3.70292	3.82304	5.31855	8.09075
Pame	9.52698	4.30651	5.00617	6.28127	5.98963	5.10651	4.69203	5.75751	4.11138	3.25462	3.15423	0	2.77614	4.31147	4.55369	2.97121	3.2145	2.17325	2.66139	3.29963	3.94372	2.12011	3.93888	3.32523	3.72393	3.52642	3.84343	3.67458	4.42971	3.63666	3.73868	3.27851	4.19217	5.00432	3.06788	3.3726	3.50088	4.46999	3.25111	3.95342	4.53258	4.07016	4.47357	3.75043	4.45717	4.53963	5.5682	7.78049
Otomi_Hgo	9.70161	3.53418	4.47878	6.12191	5.50304	4.51637	4.03835	5.14331	3.34142	2.2454	1.93489	2.77614	0	3.32895	3.59872	1.74287	2.35701	1.70664	1.49821	2.4566	3.17009	1.29217	2.80463	1.93135	2.60378	2.41596	2.68156	2.51034	3.50798	2.42123	2.61338	2.22591	3.38635	4.36279	2.34337	2.66523	2.53719	3.68888	2.5266	3.26445	3.59347	3.26458	3.7483	2.88142	3.58429	3.69088	5.08155	7.54439
Nahuatl_Mor	9.17355	4.68904	5.57178	6.61343	6.38598	5.08857	4.97726	5.76998	4.4946	3.67612	3.44046	4.31147	3.32895	0	4.59473	3.19474	3.44888	3.25576	3.08689	3.61393	4.19855	2.84054	3.80934	3.25077	3.73697	3.54495	3.86579	3.70513	4.4596	3.68631	3.61699	3.48388	3.99749	5.14771	3.41228	3.69976	3.58565	4.67665	3.59263	4.27605	4.50205	4.34334	4.68485	3.92941	4.40259	4.6017	5.83054	7.69206
Matlaltzinca	9.07824	4.92726	5.53117	6.79649	6.6116	5.54127	5.19189	5.95771	4.73002	4.27134	3.89221	4.55369	3.59872	4.59473	0	3.59263	3.42169	3.64305	3.36283	3.85841	4.43359	3.10722	4.19487	3.51366	4.11463	3.78425	4.11802	4.095	4.66876	4.09078	3.99692	3.60075	4.57924	5.49139	3.93916	4.2275	4.31656	5.12123	4.1257	4.36661	4.88504	4.72495	5.17843	4.46992	4.8949	4.95614	6.05153	7.8512
Mazahua	9.41559	3.5496	4.44881	5.85633	5.44136	4.46634	4.01497	5.05193	3.50879	2.33802	2.04222	2.97121	1.74287	3.19474	3.59263	0	2.39216	1.79309	1.44607	2.21472	2.90107	1.40227	2.39744	1.70571	2.35634	2.17664	2.27651	2.11301	3.36195	2.17735	2.51448	1.9904	2.97268	4.18711	2.10472	2.41415	2.45001	3.22352	2.28032	2.85513	3.15523	2.99101	3.31071	2.62106	3.44417	3.40132	4.59013	7.07191
Tlahuica	8.04341	3.70844	4.31695	5.38013	5.33006	4.26008	4.02388	4.80977	3.53102	2.79544	2.55577	3.2145	2.35701	3.44888	3.42169	2.39216	0	2.33265	1.97168	2.68339	3.38018	2.04037	3.12244	2.2994	2.93152	2.62991	2.77015	2.75411	3.54856	2.71383	2.81509	2.39775	3.22408	4.30296	2.74163	2.74995	2.86882	3.74547	2.90915	3.13187	3.65109	3.50204	3.72145	3.22515	3.58072	3.65236	4.81468	6.53284
Huasteco	8.89822	3.32374	4.20331	5.5758	5.02521	4.22223	3.91856	4.79294	3.14023	2.12706	1.83486	2.17325	1.70664	3.25576	3.64305	1.79309	2.33265	0	1.25843	2.16521	2.69177	1.06655	2.3446	1.82216	2.44871	2.27008	2.52649	2.36447	3.41191	2.28455	2.45831	1.94753	2.8998	3.81093	1.91052	2.06405	1.91749	2.9928	2.08103	2.7856	3.0857	2.77717	3.09227	2.26085	3.08106	3.18171	4.48358	6.7554
Totonaco_Ver	9.91303	3.27409	4.24351	5.94836	5.2743	4.1567	3.80876	4.81473	3.08265	1.92436	1.60301	2.66139	1.49821	3.08689	3.36283	1.44607	1.97168	1.25843	0	1.24246	1.98563	0.654326	2.05158	1.30409	2.01824	1.83704	1.91681	1.90769	3.13525	1.79831	1.86881	1.44885	2.57525	3.53736	1.58222	1.58616	1.53922	2.66287	1.75898	2.44631	2.68876	2.51938	2.88567	1.94385	2.876	2.84216	4.23953	7.00557
Totonaco_Pue	9.25961	3.71065	4.56406	5.99757	5.67679	4.55436	4.1305	5.09613	3.6664	2.75309	2.4771	3.29963	2.4566	3.61393	3.85841	2.21472	2.68339	2.16521	1.24246	0	2.51269	1.50596	2.89654	2.25112	2.84507	2.66169	2.78845	2.62662	3.62167	2.55769	2.71218	2.36854	3.11836	4.16313	2.32292	2.47608	2.37045	3.45474	2.49672	2.87551	3.48362	3.17636	3.469	2.83142	3.31629	3.41157	4.69994	7.00763
Totonaco(2)	9.50709	4.4854	5.29364	6.47952	6.12513	5.09842	4.83436	5.7186	4.14958	3.50649	3.25179	3.94372	3.17009	4.19855	4.43359	2.90107	3.38018	2.69177	1.98563	2.51269	0	2.07116	3.55548	2.80081	3.34962	3.16021	3.60581	3.29637	4.05193	3.25298	3.36323	2.90729	3.82038	4.87342	2.99419	3.14709	3.10924	4.21077	3.17387	3.71751	4.13363	3.82775	4.08391	3.36609	4.06856	4.15078	5.42647	7.4271
Nahuatl_Pue	9.1333	2.86634	3.80876	5.32703	4.8014	3.87375	3.53776	4.64215	2.83411	1.5291	1.38528	2.12011	1.29217	2.84054	3.10722	1.40227	2.04037	1.06655	0.654326	1.50596	2.07116	0	1.9882	1.26518	1.95486	1.77856	1.85833	1.84921	2.88841	1.74473	1.96218	1.40506	2.48727	3.41968	1.53354	1.69208	1.49543	2.58966	1.54958	2.36326	2.6057	2.44125	2.79275	1.88538	2.63527	2.74924	4.10196	6.74178
Chinanteco	9.78881	4.35427	5.3505	6.62308	6.05691	5.16889	4.74789	5.83135	4.30309	3.12039	3.01518	3.93888	2.80463	3.80934	4.19487	2.39744	3.12244	2.3446	2.05158	2.89654	3.55548	1.9882	0	1.97647	2.5961	2.55847	2.52841	2.36628	3.54802	2.28624	2.46023	2.09998	3.30311	4.36793	2.65408	2.6612	2.88702	3.83648	2.68307	3.3258	3.8331	3.3713	3.95088	3.17722	3.79403	3.88647	5.05853	7.51
Mixteco_alto	9.75077	3.91277	4.82151	6.37496	5.6846	4.8277	4.3721	5.55232	3.71782	2.54269	2.24503	3.32523	1.93135	3.25077	3.51366	1.70571	2.2994	1.82216	1.30409	2.25112	2.80081	1.26518	1.97647	0	1.64253	1.76774	1.84752	1.68434	2.59348	1.57631	1.95046	1.55296	2.74834	3.97235	2.29259	2.29851	2.31947	3.26971	2.31671	3.04618	3.20634	2.88621	3.51491	2.50447	3.35501	3.45981	4.66844	7.34363
Mixteco_costa	9.54009	4.27666	5.25178	6.48702	6.09235	5.20015	4.65711	5.71136	4.22548	3.07151	2.80254	3.72393	2.60378	3.73697	4.11463	2.35634	2.93152	2.44871	2.01824	2.84507	3.34962	1.95486	2.5961	1.64253	0	2.37142	2.63221	2.32518	3.21734	2.39879	2.70359	2.06405	3.10747	4.55756	2.6078	2.90842	3.00008	3.94343	2.93275	3.52579	3.76598	3.60369	4.01909	3.12314	3.72429	3.81411	5.10566	7.34692
Mazateco_Pue	9.02195	3.92861	4.75587	6.12473	5.71622	4.85477	4.31695	5.4889	3.8809	2.87074	2.60293	3.52642	2.41596	3.54495	3.78425	2.17664	2.62991	2.27008	1.83704	2.66169	3.16021	1.77856	2.55847	1.76774	2.37142	0	2.30395	2.14744	3.16488	2.21641	2.52236	2.18129	3.18614	4.21767	2.42615	2.72185	2.64603	3.72898	2.74495	3.0789	3.56682	3.40744	3.68137	2.93105	3.52993	3.75526	4.88914	7.0942
Mazateco(2)	9.87017	4.41482	5.28196	6.46367	6.14221	5.24797	4.67863	5.79316	4.21603	2.99077	2.88031	3.84343	2.68156	3.86579	4.11802	2.27651	2.77015	2.52649	1.91681	2.78845	3.60581	1.85833	2.52841	1.84752	2.63221	2.30395	0	2.09643	3.46724	2.47196	2.64239	2.28116	3.35344	4.57345	2.53945	2.84861	2.75933	3.71204	2.71918	3.23943	3.73412	3.56796	3.86224	3.06455	3.84844	3.80016	4.98631	7.5101
Mazateco_Oax	9.79721	4.24322	5.10883	6.4249	6.10977	5.08148	4.65248	5.75835	4.0471	2.97704	2.86735	3.67458	2.51034	3.70513	4.095	2.11301	2.75411	2.36447	1.90769	2.62662	3.29637	1.84921	2.36628	1.68434	2.32518	2.14744	2.09643	0	3.17889	2.15011	2.48136	2.11735	3.1993	4.26806	2.52649	2.68358	2.58351	3.69522	2.70545	3.22107	3.71498	3.39997	3.84155	3.04928	3.82775	3.77947	4.95937	7.33632
Triqui	9.08385	5.05639	5.88574	6.69356	6.55975	5.61192	5.40639	5.99437	4.85911	4.16955	4.10979	4.42971	3.50798	4.4596	4.66876	3.36195	3.54856	3.41191	3.13525	3.62167	4.05193	2.88841	3.54802	2.59348	3.21734	3.16488	3.46724	3.17889	0	3.28977	3.4936	3.23331	3.9648	5.08257	3.56565	3.71073	3.91665	5.00097	3.88066	4.11544	4.61921	4.46361	4.64751	4.21515	4.50109	4.68772	5.75092	7.47409
Zapoteco	10.1209	4.22442	5.12696	6.52242	5.99912	5.11727	4.66647	5.83283	4.17671	2.88848	2.77093	3.63666	2.42123	3.68631	4.09078	2.17735	2.71383	2.28455	1.79831	2.55769	3.25298	1.74473	2.28624	1.57631	2.39879	2.21641	2.47196	2.15011	3.28977	0	2.25619	1.86814	3.03123	4.41178	2.45028	2.4566	2.65712	3.79675	2.47602	3.05116	3.5205	3.35201	3.6689	2.82446	3.65614	3.75786	4.97307	7.4878
Mixe	9.59476	4.29371	5.13205	6.51692	6.11696	4.95673	4.81317	5.61009	4.24254	3.08226	2.81214	3.73868	2.61338	3.61699	3.99692	2.51448	2.81509	2.45831	1.86881	2.71218	3.36323	1.96218	2.46023	1.95046	2.70359	2.52236	2.64239	2.48136	3.4936	2.25619	0	2.07195	3.12108	4.30327	2.32473	2.478	2.53157	3.45712	2.49864	3.01036	3.48634	3.32504	3.61255	2.83357	3.45907	3.5528	4.84465	7.13708
Chontal_Oax	9.67116	3.85744	4.75104	6.1378	5.75367	4.75288	4.44716	5.3294	3.66465	2.6797	2.38934	3.27851	2.22591	3.48388	3.60075	1.9904	2.39775	1.94753	1.44885	2.36854	2.90729	1.40506	2.09998	1.55296	2.06405	2.18129	2.28116	2.11735	3.23331	1.86814	2.07195	0	2.84265	3.91271	2.10906	2.26677	2.28986	3.22943	2.28497	2.99946	3.31402	2.99723	3.4639	2.4706	3.45165	3.55265	4.74634	7.21816
Huave	8.88982	4.55835	5.41057	6.39816	6.0731	5.05121	4.82753	5.69645	4.4985	3.58701	3.51333	4.19217	3.38635	3.99749	4.57924	2.97268	3.22408	2.8998	2.57525	3.11836	3.82038	2.48727	3.30311	2.74834	3.10747	3.18614	3.35344	3.1993	3.9648	3.03123	3.12108	2.84265	0	4.37379	2.64878	2.79095	2.76106	3.79438	2.8165	3.18475	3.70596	3.4215	3.78029	2.99635	3.63758	3.71121	4.89154	6.76782
Popoluca_Sierra	9.7856	5.51695	6.51107	7.22326	7.35358	6.21677	5.87765	6.73132	5.58235	4.77065	4.55635	5.00432	4.36279	5.14771	5.49139	4.18711	4.30296	3.81093	3.53736	4.16313	4.87342	3.41968	4.36793	3.97235	4.55756	4.21767	4.57345	4.26806	5.08257	4.41178	4.30327	3.91271	4.37379	0	3.41654	3.56534	3.4384	4.52338	3.59706	3.90896	4.50768	4.21074	4.55835	3.79173	4.4084	4.47755	5.57301	7.59016
Chol	9.62937	3.93045	4.94341	6.26357	5.7888	4.65213	4.35518	5.34087	3.88447	2.63409	2.51857	3.06788	2.34337	3.41228	3.93916	2.10472	2.74163	1.91052	1.58222	2.32292	2.99419	1.53354	2.65408	2.29259	2.6078	2.42615	2.53945	2.52649	3.56565	2.45028	2.32473	2.10906	2.64878	3.41654	0	1.47895	0.9604	2.1659	1.04216	1.99509	2.2088	2.05182	2.53863	1.35924	2.38774	2.49744	3.5094	6.05148
Zoque	9.77829	4.38582	5.10165	6.28327	5.95301	4.80188	4.50674	5.35769	4.04153	2.80686	2.69416	3.3726	2.66523	3.69976	4.2275	2.41415	2.74995	2.06405	1.58616	2.47608	3.14709	1.69208	2.6612	2.29851	2.90842	2.72185	2.84861	2.68358	3.71073	2.4566	2.478	2.26677	2.79095	3.56534	1.47895	0	1.28497	2.33921	1.49499	2.27012	2.66171	2.35363	2.83149	1.66731	2.67888	2.64504	3.80476	6.32105
Maya_Yuc	10.8529	4.28146	5.2433	6.76336	6.15132	5.10901	4.62075	5.89111	4.07652	2.84093	2.53028	3.50088	2.53719	3.58565	4.31656	2.45001	2.86882	1.91749	1.53922	2.37045	3.10924	1.49543	2.88702	2.31947	3.00008	2.64603	2.75933	2.58351	3.91665	2.65712	2.53157	2.28986	2.76106	3.4384	0.9604	1.28497	0	1.43251	1.13224	1.74847	2.08016	1.91174	2.46112	1.31061	2.14419	2.27185	3.67884	6.29686
Maya_QR(2)	11.8149	5.2804	6.26604	7.65927	7.22505	6.09627	5.59749	6.89534	5.05986	3.67831	3.74562	4.46999	3.68888	4.67665	5.12123	3.22352	3.74547	2.9928	2.66287	3.45474	4.21077	2.58966	3.83648	3.26971	3.94343	3.72898	3.71204	3.69522	5.00097	3.79675	3.45712	3.22943	3.79438	4.52338	2.1659	2.33921	1.43251	0	2.18678	2.89212	3.33155	2.98416	3.36441	2.38421	3.19239	3.31628	4.63133	7.30192
Tzeltal	9.89449	3.97413	5.00027	6.34376	5.85396	4.84603	4.26717	5.40935	3.92815	2.8275	2.54269	3.25111	2.5266	3.59263	4.1257	2.28032	2.90915	2.08103	1.75898	2.49672	3.17387	1.54958	2.68307	2.31671	2.93275	2.74495	2.71918	2.70545	3.88066	2.47602	2.49864	2.28497	2.8165	3.59706	1.04216	1.49499	1.13224	2.18678	0	2.01921	2.38299	2.07432	2.56762	1.06733	2.41511	2.38486	3.54981	6.38534
Poptijacalteco	8.79216	4.45683	5.19108	6.10162	5.98299	4.96963	4.61612	5.51237	4.26715	3.45665	3.3788	3.95342	3.26445	4.27605	4.36661	2.85513	3.13187	2.7856	2.44631	2.87551	3.71751	2.36326	3.3258	3.04618	3.52579	3.0789	3.23943	3.22107	4.11544	3.05116	3.01036	2.99946	3.18475	3.90896	1.99509	2.27012	1.74847	2.89212	2.01921	0	2.38656	1.97647	2.52546	2.18698	2.26145	2.22941	4.15628	6.058
Kaqchiquel	10.346	5.09405	6.07143	7.14912	6.79694	5.57634	5.16392	6.35308	4.74164	3.61923	3.69335	4.53258	3.59347	4.50205	4.88504	3.15523	3.65109	3.0857	2.68876	3.48362	4.13363	2.6057	3.8331	3.20634	3.76598	3.56682	3.73412	3.71498	4.61921	3.5205	3.48634	3.31402	3.70596	4.50768	2.2088	2.66171	2.08016	3.33155	2.38299	2.38656	0	1.74949	1.96181	2.71969	2.80094	2.90505	4.63077	7.01238
Mame	10.1721	4.77735	5.61392	6.85238	6.47258	5.41497	5.00221	6.0623	4.57556	3.43988	3.5106	4.07016	3.26458	4.34334	4.72495	2.99101	3.50204	2.77717	2.51938	3.17636	3.82775	2.44125	3.3713	2.88621	3.60369	3.40744	3.56796	3.39997	4.46361	3.35201	3.32504	2.99723	3.4215	4.21074	2.05182	2.35363	1.91174	2.98416	2.07432	1.97647	1.74949	0	2.09369	2.40512	2.5071	2.61389	4.32625	6.85171
Mocho	10.0005	5.00823	5.92858	6.90593	6.77282	5.56068	5.31299	6.2732	4.80675	3.95743	3.71465	4.47357	3.7483	4.68485	5.17843	3.31071	3.72145	3.09227	2.88567	3.469	4.08391	2.79275	3.95088	3.51491	4.01909	3.68137	3.86224	3.84155	4.64751	3.6689	3.61255	3.4639	3.78029	4.55835	2.53863	2.83149	2.46112	3.36441	2.56762	2.52546	1.96181	2.09369	0	2.74978	2.94216	3.03642	4.55272	6.86681
Tzotzil	10.3168	4.48305	5.36641	6.71365	6.39016	5.19755	4.75612	5.89629	4.43188	3.2015	2.91872	3.75043	2.88142	3.92941	4.46992	2.62106	3.22515	2.26085	1.94385	2.83142	3.36609	1.88538	3.17722	2.50447	3.12314	2.93105	3.06455	3.04928	4.21515	2.82446	2.83357	2.4706	2.99635	3.79173	1.35924	1.66731	1.31061	2.38421	1.06733	2.18698	2.71969	2.40512	2.74978	0	2.74011	2.70627	3.74606	6.6198
Chuj	9.73925	4.84865	5.76869	6.87635	6.60635	5.53801	5.16015	5.99978	4.78879	3.94467	3.70292	4.45717	3.58429	4.40259	4.8949	3.44417	3.58072	3.08106	2.876	3.31629	4.06856	2.63527	3.79403	3.35501	3.72429	3.52993	3.84844	3.82775	4.50109	3.65614	3.45907	3.45165	3.63758	4.4084	2.38774	2.67888	2.14419	3.19239	2.41511	2.26145	2.80094	2.5071	2.94216	2.74011	0	2.09666	4.67108	6.71816
Kanjobal	9.65713	5.06449	5.69115	6.77283	6.51958	5.58559	5.21804	6.03063	4.72595	4.05808	3.82304	4.53963	3.69088	4.6017	4.95614	3.40132	3.65236	3.18171	2.84216	3.41157	4.15078	2.74924	3.88647	3.45981	3.81411	3.75526	3.80016	3.77947	4.68772	3.75786	3.5528	3.55265	3.71121	4.47755	2.49744	2.64504	2.27185	3.31628	2.38486	2.22941	2.90505	2.61389	3.03642	2.70627	2.09666	0	4.60823	6.61089
Tojolabal	10.7076	6.37856	7.25029	8.08081	7.98607	6.92591	6.45075	7.19772	6.1593	5.36728	5.31855	5.5682	5.08155	5.83054	6.05153	4.59013	4.81468	4.48358	4.23953	4.69994	5.42647	4.10196	5.05853	4.66844	5.10566	4.88914	4.98631	4.95937	5.75092	4.97307	4.84465	4.74634	4.89154	5.57301	3.5094	3.80476	3.67884	4.63133	3.54981	4.15628	4.63077	4.32625	4.55272	3.74606	4.67108	4.60823	0	7.85241
Lacandon	10.4624	8.33213	8.81146	9.3597	9.79311	8.2667	8.0822	8.50026	8.21021	8.18081	8.09075	7.78049	7.54439	7.69206	7.8512	7.07191	6.53284	6.7554	7.00557	7.00763	7.4271	6.74178	7.51	7.34363	7.34692	7.0942	7.5101	7.33632	7.47409	7.4878	7.13708	7.21816	6.76782	7.59016	6.05148	6.32105	6.29686	7.30192	6.38534	6.058	7.01238	6.85171	6.86681	6.6198	6.71816	6.61089	7.85241	0

## Sheet: Supplementary_Data_3
Supplementary Data 3. IBD shared segments above 7 cM between Mexican Indigenous populations from the North and the rest of the regions.
Population A	Population B	IBD shared proportion	Color	Type of connection
Chinanteco	Tarahumara	0.286	orange	Inter-regional
Chinanteco	Guarijio	0.286	orange	Inter-regional
Chinanteco	Seri	0.457	orange	Inter-regional
Chol	Seri	0.267	yellow	Inter-regional
Chol	Guarijio	0.317	yellow	Inter-regional
Chol	Tarahumara	0.333	yellow	Inter-regional
Chuj	Guarijio	0.23	yellow	Inter-regional
Chuj	Tarahumara	0.308	yellow	Inter-regional
Chuj	Seri	0.38	yellow	Inter-regional
Cora	Guarijio	0.267	violet	Inter-regional
Cora	Tarahumara	0.308	violet	Inter-regional
Cora	Seri	0.533	violet	Inter-regional
Guarijio	Lacandon	0.086	yellow	Inter-regional
Guarijio	Mocho	0.15	yellow	Inter-regional
Guarijio	Tojolabal	0.175	yellow	Inter-regional
Guarijio	Tzeltal	0.2	yellow	Inter-regional
Guarijio	Mazateco_Pue	0.211	green	Inter-regional
Guarijio	Otomi_Hgo	0.215	orange	Inter-regional
Guarijio	Mixe	0.233	yellow	Inter-regional
Guarijio	Mame	0.233	yellow	Inter-regional
Guarijio	Popoluca_Sierra	0.25	orange	Inter-regional
Guarijio	Totonaco_Ver	0.26	orange	Inter-regional
Guarijio	Zapoteco	0.267	green	Inter-regional
Guarijio	Nahuatl_SLP	0.271	orange	Inter-regional
Guarijio	Tepehuano	0.275	violet	Inter-regional
Guarijio	Tzotzil	0.277	yellow	Inter-regional
Guarijio	Mazahua	0.28	orange	Inter-regional
Guarijio	Mixteco_costa	0.29	green	Inter-regional
Guarijio	Kanjobal	0.29	yellow	Inter-regional
Guarijio	Mixteco_alto	0.291	green	Inter-regional
Guarijio	Triqui	0.3	green	Inter-regional
Guarijio	Maya_Yuc	0.3	yellow	Inter-regional
Guarijio	Huasteco	0.311	orange	Inter-regional
Guarijio	Nahuatl_Mor	0.32	orange	Inter-regional
Guarijio	Totonaco_Pue	0.327	orange	Inter-regional
Guarijio	Matlaltzinca	0.371	orange	Inter-regional
Guarijio	Pame	0.375	orange	Inter-regional
Guarijio	Mazateco_Oax	0.38	green	Inter-regional
Guarijio	Zoque	0.4	yellow	Inter-regional
Guarijio	Nahuatl_Pue	0.4	orange	Inter-regional
Guarijio	Mexicanero	0.4	violet	Inter-regional
Guarijio	Seri	0.4	blue	Intra-regional
Guarijio	Huichol	0.42	violet	Inter-regional
Guarijio	Tarahumara	0.815	blue	Intra-regional
Huasteco	Tarahumara	0.282	orange	Inter-regional
Huasteco	Seri	0.422	orange	Inter-regional
Huichol	Seri	0.35	violet	Inter-regional
Huichol	Tarahumara	0.385	violet	Inter-regional
Kanjobal	Tarahumara	0.246	yellow	Inter-regional
Kanjobal	Seri	0.43	yellow	Inter-regional
Lacandon	Tarahumara	0.033	yellow	Inter-regional
Lacandon	Seri	0.229	yellow	Inter-regional
Mame	Tarahumara	0.295	yellow	Inter-regional
Mame	Seri	0.483	yellow	Inter-regional
Matlaltzinca	Tarahumara	0.319	orange	Inter-regional
Matlaltzinca	Seri	0.343	orange	Inter-regional
Maya_Yuc	Tarahumara	0.294	yellow	Inter-regional
Maya_Yuc	Seri	0.391	yellow	Inter-regional
Mazahua	Seri	0.28	orange	Inter-regional
Mazahua	Tarahumara	0.292	orange	Inter-regional
Mazateco_Oax	Tarahumara	0.2	green	Inter-regional
Mazateco_Oax	Seri	0.22	green	Inter-regional
Mazateco_Pue	Tarahumara	0.248	green	Inter-regional
Mazateco_Pue	Seri	0.3	green	Inter-regional
Mexicanero	Seri	0.43	violet	Inter-regional
Mexicanero	Tarahumara	0.431	violet	Inter-regional
Mixe	Tarahumara	0.308	yellow	Inter-regional
Mixe	Seri	0.367	yellow	Inter-regional
Mixteco_alto	Tarahumara	0.35	green	Inter-regional
Mixteco_alto	Seri	0.382	green	Inter-regional
Mixteco_costa	Tarahumara	0.238	green	Inter-regional
Mixteco_costa	Seri	0.34	green	Inter-regional
Mocho	Seri	0.2	yellow	Inter-regional
Mocho	Tarahumara	0.212	yellow	Inter-regional
Nahuatl_Mor	Tarahumara	0.285	orange	Inter-regional
Nahuatl_Mor	Seri	0.32	orange	Inter-regional
Nahuatl_Pue	Tarahumara	0.282	orange	Inter-regional
Nahuatl_Pue	Seri	0.4	orange	Inter-regional
Nahuatl_SLP	Tarahumara	0.165	orange	Inter-regional
Nahuatl_SLP	Seri	0.314	orange	Inter-regional
Otomi_Hgo	Tarahumara	0.178	orange	Inter-regional
Otomi_Hgo	Seri	0.269	orange	Inter-regional
Pame	Tarahumara	0.308	orange	Inter-regional
Pame	Seri	0.325	orange	Inter-regional
Popoluca_Sierra	Tarahumara	0.231	orange	Inter-regional
Popoluca_Sierra	Seri	0.233	orange	Inter-regional
Seri	Tepehuano	0.2	violet	Inter-regional
Seri	Tzeltal	0.22	yellow	Inter-regional
Seri	Zoque	0.24	yellow	Inter-regional
Seri	Tojolabal	0.275	yellow	Inter-regional
Seri	Totonaco_Pue	0.282	orange	Inter-regional
Seri	Totonaco_Ver	0.32	orange	Inter-regional
Seri	Tzotzil	0.331	yellow	Inter-regional
Seri	Zapoteco	0.367	green	Inter-regional
Seri	Tarahumara	0.423	blue	Intra-regional
Seri	Triqui	0.533	green	Inter-regional
Tarahumara	Zapoteco	0.154	green	Inter-regional
Tarahumara	Tojolabal	0.154	yellow	Inter-regional
Tarahumara	Zoque	0.2	yellow	Inter-regional
Tarahumara	Tepehuano	0.212	violet	Inter-regional
Tarahumara	Tzotzil	0.237	yellow	Inter-regional
Tarahumara	Tzeltal	0.262	yellow	Inter-regional
Tarahumara	Totonaco_Ver	0.308	orange	Inter-regional
Tarahumara	Totonaco_Pue	0.364	orange	Inter-regional
Tarahumara	Triqui	0.385	green	Inter-regional

## Sheet: Supplementary_Data_4
Supplementary Data 4. IBD shared segments above 7 cM between Mexican Indigenous populations from the Northwest and the rest of the regions.
Population A	Population B	IBD shared proportion	Color	Type of connection
Chinanteco	Huichol	0.229	orange	Inter-regional
Chinanteco	Cora	0.286	orange	Inter-regional
Chinanteco	Tepehuano	0.357	orange	Inter-regional
Chinanteco	Mexicanero	0.357	orange	Inter-regional
Chol	Cora	0.167	yellow	Inter-regional
Chol	Mexicanero	0.183	yellow	Inter-regional
Chol	Huichol	0.25	yellow	Inter-regional
Chol	Tepehuano	0.292	yellow	Inter-regional
Chuj	Tepehuano	0.225	yellow	Inter-regional
Chuj	Cora	0.267	yellow	Inter-regional
Chuj	Mexicanero	0.28	yellow	Inter-regional
Chuj	Huichol	0.29	yellow	Inter-regional
Cora	Pame	0.083	orange	Inter-regional
Cora	Mazateco_Pue	0.185	green	Inter-regional
Cora	Lacandon	0.19	yellow	Inter-regional
Cora	Mazateco_Oax	0.2	green	Inter-regional
Cora	Tzeltal	0.233	yellow	Inter-regional
Cora	Mocho	0.25	yellow	Inter-regional
Cora	Totonaco_Ver	0.267	orange	Inter-regional
Cora	Guarijio	0.267	blue	Inter-regional
Cora	Nahuatl_Mor	0.3	orange	Inter-regional
Cora	Tarahumara	0.308	blue	Inter-regional
Cora	Otomi_Hgo	0.308	orange	Inter-regional
Cora	Tzotzil	0.333	yellow	Inter-regional
Cora	Triqui	0.333	green	Inter-regional
Cora	Nahuatl_SLP	0.333	orange	Inter-regional
Cora	Mazahua	0.333	orange	Inter-regional
Cora	Mixteco_costa	0.367	green	Inter-regional
Cora	Kanjobal	0.367	yellow	Inter-regional
Cora	Mixe	0.389	yellow	Inter-regional
Cora	Mame	0.389	yellow	Inter-regional
Cora	Mixteco_alto	0.394	green	Inter-regional
Cora	Maya_Yuc	0.394	yellow	Inter-regional
Cora	Tojolabal	0.417	yellow	Inter-regional
Cora	Totonaco_Pue	0.424	orange	Inter-regional
Cora	Matlaltzinca	0.429	orange	Inter-regional
Cora	Popoluca_Sierra	0.444	orange	Inter-regional
Cora	Nahuatl_Pue	0.444	orange	Inter-regional
Cora	Huasteco	0.444	orange	Inter-regional
Cora	Zoque	0.467	yellow	Inter-regional
Cora	Seri	0.533	blue	Inter-regional
Cora	Huichol	0.6	violet	Intra-regional
Cora	Zapoteco	0.611	green	Inter-regional
Cora	Tepehuano	0.667	violet	Intra-regional
Cora	Mexicanero	0.667	violet	Intra-regional
Guarijio	Tepehuano	0.275	blue	Inter-regional
Guarijio	Mexicanero	0.4	blue	Inter-regional
Guarijio	Huichol	0.42	blue	Inter-regional
Huasteco	Tepehuano	0.167	orange	Inter-regional
Huasteco	Huichol	0.2	orange	Inter-regional
Huasteco	Mexicanero	0.3	orange	Inter-regional
Huichol	Lacandon	0.129	yellow	Inter-regional
Huichol	Tojolabal	0.175	yellow	Inter-regional
Huichol	Tzotzil	0.223	yellow	Inter-regional
Huichol	Mocho	0.225	yellow	Inter-regional
Huichol	Zapoteco	0.233	green	Inter-regional
Huichol	Mixe	0.233	yellow	Inter-regional
Huichol	Nahuatl_SLP	0.243	orange	Inter-regional
Huichol	Nahuatl_Pue	0.267	orange	Inter-regional
Huichol	Mame	0.267	yellow	Inter-regional
Huichol	Nahuatl_Mor	0.27	orange	Inter-regional
Huichol	Otomi_Hgo	0.277	orange	Inter-regional
Huichol	Mixteco_costa	0.28	green	Inter-regional
Huichol	Kanjobal	0.28	yellow	Inter-regional
Huichol	Maya_Yuc	0.291	yellow	Inter-regional
Huichol	Popoluca_Sierra	0.3	orange	Inter-regional
Huichol	Mazateco_Oax	0.3	green	Inter-regional
Huichol	Mixteco_alto	0.318	green	Inter-regional
Huichol	Matlaltzinca	0.329	orange	Inter-regional
Huichol	Tzeltal	0.34	yellow	Inter-regional
Huichol	Totonaco_Ver	0.34	orange	Inter-regional
Huichol	Seri	0.35	blue	Inter-regional
Huichol	Mazahua	0.36	orange	Inter-regional
Huichol	Totonaco_Pue	0.364	orange	Inter-regional
Huichol	Mazateco_Pue	0.378	green	Inter-regional
Huichol	Tarahumara	0.385	blue	Inter-regional
Huichol	Triqui	0.4	green	Inter-regional
Huichol	Tepehuano	0.4	violet	Intra-regional
Huichol	Zoque	0.46	yellow	Inter-regional
Huichol	Mexicanero	0.52	violet	Intra-regional
Huichol	Pame	0.525	orange	Inter-regional
Kanjobal	Tepehuano	0.25	yellow	Inter-regional
Kanjobal	Mexicanero	0.32	yellow	Inter-regional
Lacandon	Tepehuano	0.071	yellow	Inter-regional
Lacandon	Mexicanero	0.129	yellow	Inter-regional
Mame	Mexicanero	0.233	yellow	Inter-regional
Mame	Tepehuano	0.25	yellow	Inter-regional
Matlaltzinca	Tepehuano	0.357	orange	Inter-regional
Matlaltzinca	Mexicanero	0.429	orange	Inter-regional
Maya_Yuc	Mexicanero	0.236	yellow	Inter-regional
Maya_Yuc	Tepehuano	0.25	yellow	Inter-regional
Mazahua	Tepehuano	0.05	orange	Inter-regional
Mazahua	Mexicanero	0.52	orange	Inter-regional
Mazateco_Oax	Tepehuano	0.3	green	Inter-regional
Mazateco_Oax	Mexicanero	0.32	green	Inter-regional
Mazateco_Pue	Tepehuano	0.25	green	Inter-regional
Mazateco_Pue	Mexicanero	0.256	green	Inter-regional
Mexicanero	Mocho	0.075	yellow	Inter-regional
Mexicanero	Tojolabal	0.15	yellow	Inter-regional
Mexicanero	Pame	0.15	orange	Inter-regional
Mexicanero	Mixe	0.183	yellow	Inter-regional
Mexicanero	Tzeltal	0.22	yellow	Inter-regional
Mexicanero	Totonaco_Ver	0.22	orange	Inter-regional
Mexicanero	Triqui	0.233	green	Inter-regional
Mexicanero	Otomi_Hgo	0.246	orange	Inter-regional
Mexicanero	Mixteco_costa	0.25	green	Inter-regional
Mexicanero	Tzotzil	0.254	yellow	Inter-regional
Mexicanero	Nahuatl_Mor	0.26	orange	Inter-regional
Mexicanero	Zapoteco	0.267	green	Inter-regional
Mexicanero	Popoluca_Sierra	0.267	orange	Inter-regional
Mexicanero	Nahuatl_Pue	0.267	orange	Inter-regional
Mexicanero	Zoque	0.32	yellow	Inter-regional
Mexicanero	Totonaco_Pue	0.336	orange	Inter-regional
Mexicanero	Mixteco_alto	0.345	green	Inter-regional
Mexicanero	Nahuatl_SLP	0.371	orange	Inter-regional
Mexicanero	Seri	0.43	blue	Inter-regional
Mexicanero	Tarahumara	0.431	blue	Inter-regional
Mexicanero	Tepehuano	0.925	violet	Intra-regional
Mixe	Tepehuano	0.375	yellow	Inter-regional
Mixteco_alto	Tepehuano	0.25	green	Inter-regional
Mixteco_costa	Tepehuano	0.2	green	Inter-regional
Mocho	Tepehuano	0.125	yellow	Inter-regional
Nahuatl_Mor	Tepehuano	0.275	orange	Inter-regional
Nahuatl_Pue	Tepehuano	0.25	orange	Inter-regional
Nahuatl_SLP	Tepehuano	0.143	orange	Inter-regional
Otomi_Hgo	Tepehuano	0.135	orange	Inter-regional
Pame	Tepehuano	0.125	orange	Inter-regional
Popoluca_Sierra	Tepehuano	0.167	orange	Inter-regional
Seri	Tepehuano	0.2	blue	Inter-regional
Tarahumara	Tepehuano	0.212	blue	Inter-regional
Tepehuano	Tzotzil	0.154	yellow	Inter-regional
Tepehuano	Tzeltal	0.225	yellow	Inter-regional
Tepehuano	Triqui	0.25	green	Inter-regional
Tepehuano	Tojolabal	0.25	yellow	Inter-regional
Tepehuano	Totonaco_Pue	0.273	orange	Inter-regional
Tepehuano	Zoque	0.3	yellow	Inter-regional
Tepehuano	Totonaco_Ver	0.3	orange	Inter-regional
Tepehuano	Zapoteco	0.333	green	Inter-regional

## Sheet: Supplementary_Data_5
Supplementary Data 5. IBD shared segments above 7 cM between Mexican Indigenous populations from the Center and the rest of the regions.
Population A	Population B	IBD shared proportion	Color	Type of connection
Chinanteco	Mocho	0.179	yellow	Inter-regional
Chinanteco	Lacandon	0.204	yellow	Inter-regional
Chinanteco	Huichol	0.229	violet	Inter-regional
Chinanteco	Pame	0.25	orange	Intra-regional
Chinanteco	Tarahumara	0.286	blue	Inter-regional
Chinanteco	Guarijio	0.286	blue	Inter-regional
Chinanteco	Cora	0.286	violet	Inter-regional
Chinanteco	Otomi_Hgo	0.308	orange	Intra-regional
Chinanteco	Totonaco_Ver	0.314	orange	Intra-regional
Chinanteco	Tzotzil	0.33	yellow	Inter-regional
Chinanteco	Tzeltal	0.343	yellow	Inter-regional
Chinanteco	Tepehuano	0.357	violet	Inter-regional
Chinanteco	Mixe	0.357	yellow	Inter-regional
Chinanteco	Mexicanero	0.357	violet	Inter-regional
Chinanteco	Mame	0.357	yellow	Inter-regional
Chinanteco	Mazateco_Pue	0.365	green	Inter-regional
Chinanteco	Nahuatl_SLP	0.367	orange	Intra-regional
Chinanteco	Mazateco_Oax	0.371	green	Inter-regional
Chinanteco	Chuj	0.386	yellow	Inter-regional
Chinanteco	Tojolabal	0.393	yellow	Inter-regional
Chinanteco	Zoque	0.4	yellow	Inter-regional
Chinanteco	Mixteco_costa	0.4	green	Inter-regional
Chinanteco	Mazahua	0.4	orange	Intra-regional
Chinanteco	Huasteco	0.413	orange	Intra-regional
Chinanteco	Triqui	0.429	green	Inter-regional
Chinanteco	Nahuatl_Pue	0.429	orange	Intra-regional
Chinanteco	Nahuatl_Mor	0.429	orange	Intra-regional
Chinanteco	Mixteco_alto	0.442	green	Inter-regional
Chinanteco	Zapoteco	0.452	green	Inter-regional
Chinanteco	Chol	0.452	yellow	Inter-regional
Chinanteco	Maya_Yuc	0.455	yellow	Inter-regional
Chinanteco	Totonaco_Pue	0.455	orange	Intra-regional
Chinanteco	Seri	0.457	blue	Inter-regional
Chinanteco	Matlaltzinca	0.49	orange	Intra-regional
Chinanteco	Kanjobal	0.5	yellow	Inter-regional
Chinanteco	Popoluca_Sierra	0.548	orange	Intra-regional
Chol	Nahuatl_Pue	0.278	yellow	Inter-regional
Chol	Huasteco	0.296	yellow	Inter-regional
Chol	Nahuatl_SLP	0.357	yellow	Inter-regional
Chol	Otomi_Hgo	0.359	yellow	Inter-regional
Chol	Popoluca_Sierra	0.361	yellow	Inter-regional
Chol	Mazahua	0.367	yellow	Inter-regional
Chol	Totonaco_Pue	0.379	yellow	Inter-regional
Chol	Pame	0.417	yellow	Inter-regional
Chol	Totonaco_Ver	0.467	yellow	Inter-regional
Chol	Matlaltzinca	0.548	yellow	Inter-regional
Chol	Nahuatl_Mor	0.65	yellow	Inter-regional
Chuj	Huasteco	0.178	yellow	Inter-regional
Chuj	Mazahua	0.2	yellow	Inter-regional
Chuj	Otomi_Hgo	0.246	yellow	Inter-regional
Chuj	Popoluca_Sierra	0.283	yellow	Inter-regional
Chuj	Nahuatl_Pue	0.3	yellow	Inter-regional
Chuj	Totonaco_Ver	0.34	yellow	Inter-regional
Chuj	Nahuatl_SLP	0.343	yellow	Inter-regional
Chuj	Pame	0.35	yellow	Inter-regional
Chuj	Totonaco_Pue	0.355	yellow	Inter-regional
Chuj	Nahuatl_Mor	0.42	yellow	Inter-regional
Chuj	Matlaltzinca	0.457	yellow	Inter-regional
Cora	Pame	0.083	violet	Inter-regional
Cora	Totonaco_Ver	0.267	violet	Inter-regional
Cora	Nahuatl_Mor	0.3	violet	Inter-regional
Cora	Otomi_Hgo	0.308	violet	Inter-regional
Cora	Nahuatl_SLP	0.333	violet	Inter-regional
Cora	Mazahua	0.333	violet	Inter-regional
Cora	Totonaco_Pue	0.424	violet	Inter-regional
Cora	Matlaltzinca	0.429	violet	Inter-regional
Cora	Popoluca_Sierra	0.444	violet	Inter-regional
Cora	Nahuatl_Pue	0.444	violet	Inter-regional
Cora	Huasteco	0.444	violet	Inter-regional
Guarijio	Otomi_Hgo	0.215	blue	Inter-regional
Guarijio	Popoluca_Sierra	0.25	blue	Inter-regional
Guarijio	Totonaco_Ver	0.26	blue	Inter-regional
Guarijio	Nahuatl_SLP	0.271	blue	Inter-regional
Guarijio	Mazahua	0.28	blue	Inter-regional
Guarijio	Huasteco	0.311	blue	Inter-regional
Guarijio	Nahuatl_Mor	0.32	blue	Inter-regional
Guarijio	Totonaco_Pue	0.327	blue	Inter-regional
Guarijio	Matlaltzinca	0.371	blue	Inter-regional
Guarijio	Pame	0.375	blue	Inter-regional
Guarijio	Nahuatl_Pue	0.4	blue	Inter-regional
Huasteco	Tepehuano	0.167	violet	Inter-regional
Huasteco	Mocho	0.167	yellow	Inter-regional
Huasteco	Huichol	0.2	violet	Inter-regional
Huasteco	Tojolabal	0.222	yellow	Inter-regional
Huasteco	Nahuatl_Mor	0.244	orange	Intra-regional
Huasteco	Mazateco_Pue	0.259	green	Inter-regional
Huasteco	Tzeltal	0.278	yellow	Inter-regional
Huasteco	Mame	0.278	yellow	Inter-regional
Huasteco	Tarahumara	0.282	blue	Inter-regional
Huasteco	Mazateco_Oax	0.289	green	Inter-regional
Huasteco	Mexicanero	0.3	violet	Inter-regional
Huasteco	Tzotzil	0.308	yellow	Inter-regional
Huasteco	Zoque	0.311	yellow	Inter-regional
Huasteco	Otomi_Hgo	0.325	orange	Intra-regional
Huasteco	Totonaco_Ver	0.333	orange	Intra-regional
Huasteco	Kanjobal	0.344	yellow	Inter-regional
Huasteco	Lacandon	0.349	yellow	Inter-regional
Huasteco	Zapoteco	0.352	green	Inter-regional
Huasteco	Mixe	0.352	yellow	Inter-regional
Huasteco	Mixteco_alto	0.374	green	Inter-regional
Huasteco	Matlaltzinca	0.381	orange	Intra-regional
Huasteco	Mixteco_costa	0.389	green	Inter-regional
Huasteco	Popoluca_Sierra	0.389	orange	Intra-regional
Huasteco	Totonaco_Pue	0.394	orange	Intra-regional
Huasteco	Maya_Yuc	0.404	yellow	Inter-regional
Huasteco	Seri	0.422	blue	Inter-regional
Huasteco	Nahuatl_SLP	0.476	orange	Intra-regional
Huasteco	Triqui	0.481	green	Inter-regional
Huasteco	Mazahua	0.533	orange	Intra-regional
Huasteco	Nahuatl_Pue	0.556	orange	Intra-regional
Huasteco	Pame	0.611	orange	Intra-regional
Huichol	Nahuatl_SLP	0.243	violet	Inter-regional
Huichol	Nahuatl_Pue	0.267	violet	Inter-regional
Huichol	Nahuatl_Mor	0.27	violet	Inter-regional
Huichol	Otomi_Hgo	0.277	violet	Inter-regional
Huichol	Popoluca_Sierra	0.3	violet	Inter-regional
Huichol	Matlaltzinca	0.329	violet	Inter-regional
Huichol	Totonaco_Ver	0.34	violet	Inter-regional
Huichol	Mazahua	0.36	violet	Inter-regional
Huichol	Totonaco_Pue	0.364	violet	Inter-regional
Huichol	Pame	0.525	violet	Inter-regional
Kanjobal	Mazahua	0.28	yellow	Inter-regional
Kanjobal	Popoluca_Sierra	0.333	yellow	Inter-regional
Kanjobal	Nahuatl_Pue	0.367	yellow	Inter-regional
Kanjobal	Otomi_Hgo	0.377	yellow	Inter-regional
Kanjobal	Totonaco_Ver	0.38	yellow	Inter-regional
Kanjobal	Pame	0.4	yellow	Inter-regional
Kanjobal	Nahuatl_SLP	0.414	yellow	Inter-regional
Kanjobal	Totonaco_Pue	0.436	yellow	Inter-regional
Kanjobal	Nahuatl_Mor	0.54	yellow	Inter-regional
Kanjobal	Matlaltzinca	0.543	yellow	Inter-regional
Lacandon	Totonaco_Ver	0.086	yellow	Inter-regional
Lacandon	Matlaltzinca	0.163	yellow	Inter-regional
Lacandon	Totonaco_Pue	0.208	yellow	Inter-regional
Lacandon	Otomi_Hgo	0.209	yellow	Inter-regional
Lacandon	Pame	0.214	yellow	Inter-regional
Lacandon	Popoluca_Sierra	0.238	yellow	Inter-regional
Lacandon	Nahuatl_SLP	0.245	yellow	Inter-regional
Lacandon	Nahuatl_Mor	0.257	yellow	Inter-regional
Lacandon	Mazahua	0.257	yellow	Inter-regional
Lacandon	Nahuatl_Pue	0.333	yellow	Inter-regional
Mame	Nahuatl_Pue	0.167	yellow	Inter-regional
Mame	Otomi_Hgo	0.218	yellow	Inter-regional
Mame	Mazahua	0.233	yellow	Inter-regional
Mame	Totonaco_Pue	0.258	yellow	Inter-regional
Mame	Nahuatl_SLP	0.286	yellow	Inter-regional
Mame	Popoluca_Sierra	0.333	yellow	Inter-regional
Mame	Totonaco_Ver	0.4	yellow	Inter-regional
Mame	Matlaltzinca	0.405	yellow	Inter-regional
Mame	Pame	0.417	yellow	Inter-regional
Mame	Nahuatl_Mor	0.533	yellow	Inter-regional
Matlaltzinca	Tojolabal	0.25	yellow	Inter-regional
Matlaltzinca	Tarahumara	0.319	blue	Inter-regional
Matlaltzinca	Nahuatl_SLP	0.327	orange	Intra-regional
Matlaltzinca	Seri	0.343	blue	Inter-regional
Matlaltzinca	Tepehuano	0.357	violet	Inter-regional
Matlaltzinca	Mocho	0.357	yellow	Inter-regional
Matlaltzinca	Mixe	0.357	yellow	Inter-regional
Matlaltzinca	Totonaco_Ver	0.371	orange	Intra-regional
Matlaltzinca	Tzeltal	0.386	yellow	Inter-regional
Matlaltzinca	Mazateco_Oax	0.4	green	Inter-regional
Matlaltzinca	Mixteco_costa	0.414	green	Inter-regional
Matlaltzinca	Maya_Yuc	0.416	yellow	Inter-regional
Matlaltzinca	Zoque	0.429	yellow	Inter-regional
Matlaltzinca	Mexicanero	0.429	violet	Inter-regional
Matlaltzinca	Popoluca_Sierra	0.429	orange	Intra-regional
Matlaltzinca	Tzotzil	0.451	yellow	Inter-regional
Matlaltzinca	Mazateco_Pue	0.46	green	Inter-regional
Matlaltzinca	Mixteco_alto	0.468	green	Inter-regional
Matlaltzinca	Nahuatl_Mor	0.471	orange	Intra-regional
Matlaltzinca	Otomi_Hgo	0.495	orange	Intra-regional
Matlaltzinca	Totonaco_Pue	0.519	orange	Intra-regional
Matlaltzinca	Zapoteco	0.524	green	Inter-regional
Matlaltzinca	Mazahua	0.543	orange	Intra-regional
Matlaltzinca	Triqui	0.571	green	Inter-regional
Matlaltzinca	Pame	0.571	orange	Intra-regional
Matlaltzinca	Nahuatl_Pue	0.571	orange	Intra-regional
Maya_Yuc	Pame	0.318	yellow	Inter-regional
Maya_Yuc	Otomi_Hgo	0.329	yellow	Inter-regional
Maya_Yuc	Mazahua	0.345	yellow	Inter-regional
Maya_Yuc	Popoluca_Sierra	0.364	yellow	Inter-regional
Maya_Yuc	Nahuatl_Pue	0.394	yellow	Inter-regional
Maya_Yuc	Nahuatl_Mor	0.4	yellow	Inter-regional
Maya_Yuc	Nahuatl_SLP	0.416	yellow	Inter-regional
Maya_Yuc	Totonaco_Ver	0.418	yellow	Inter-regional
Maya_Yuc	Totonaco_Pue	0.421	yellow	Inter-regional
Mazahua	Tepehuano	0.05	violet	Inter-regional
Mazahua	Zoque	0.12	yellow	Inter-regional
Mazahua	Mocho	0.15	yellow	Inter-regional
Mazahua	Zapoteco	0.167	green	Inter-regional
Mazahua	Tzeltal	0.2	yellow	Inter-regional
Mazahua	Tojolabal	0.2	yellow	Inter-regional
Mazahua	Mixe	0.233	yellow	Inter-regional
Mazahua	Totonaco_Ver	0.24	orange	Intra-regional
Mazahua	Tzotzil	0.262	yellow	Inter-regional
Mazahua	Seri	0.28	blue	Inter-regional
Mazahua	Tarahumara	0.292	blue	Inter-regional
Mazahua	Totonaco_Pue	0.309	orange	Intra-regional
Mazahua	Triqui	0.333	green	Inter-regional
Mazahua	Mazateco_Pue	0.333	green	Inter-regional
Mazahua	Nahuatl_Mor	0.38	orange	Intra-regional
Mazahua	Nahuatl_SLP	0.4	orange	Intra-regional
Mazahua	Nahuatl_Pue	0.4	orange	Intra-regional
Mazahua	Mazateco_Oax	0.44	green	Inter-regional
Mazahua	Popoluca_Sierra	0.467	orange	Intra-regional
Mazahua	Mixteco_alto	0.491	green	Inter-regional
Mazahua	Otomi_Hgo	0.508	orange	Intra-regional
Mazahua	Mexicanero	0.52	violet	Inter-regional
Mazahua	Mixteco_costa	0.54	green	Inter-regional
Mazahua	Pame	0.55	orange	Intra-regional
Mazateco_Oax	Totonaco_Ver	0.04	green	Inter-regional
Mazateco_Oax	Nahuatl_Mor	0.16	green	Inter-regional
Mazateco_Oax	Otomi_Hgo	0.185	green	Inter-regional
Mazateco_Oax	Totonaco_Pue	0.255	green	Inter-regional
Mazateco_Oax	Nahuatl_SLP	0.257	green	Inter-regional
Mazateco_Oax	Pame	0.3	green	Inter-regional
Mazateco_Oax	Nahuatl_Pue	0.333	green	Inter-regional
Mazateco_Oax	Popoluca_Sierra	0.367	green	Inter-regional
Mazateco_Pue	Nahuatl_Mor	0.2	green	Inter-regional
Mazateco_Pue	Totonaco_Ver	0.222	green	Inter-regional
Mazateco_Pue	Popoluca_Sierra	0.222	green	Inter-regional
Mazateco_Pue	Otomi_Hgo	0.308	green	Inter-regional
Mazateco_Pue	Nahuatl_SLP	0.333	green	Inter-regional
Mazateco_Pue	Pame	0.361	green	Inter-regional
Mazateco_Pue	Totonaco_Pue	0.364	green	Inter-regional
Mazateco_Pue	Nahuatl_Pue	0.407	green	Inter-regional
Mexicanero	Pame	0.15	violet	Inter-regional
Mexicanero	Totonaco_Ver	0.22	violet	Inter-regional
Mexicanero	Otomi_Hgo	0.246	violet	Inter-regional
Mexicanero	Nahuatl_Mor	0.26	violet	Inter-regional
Mexicanero	Popoluca_Sierra	0.267	violet	Inter-regional
Mexicanero	Nahuatl_Pue	0.267	violet	Inter-regional
Mexicanero	Totonaco_Pue	0.336	violet	Inter-regional
Mexicanero	Nahuatl_SLP	0.371	violet	Inter-regional
Mixe	Totonaco_Ver	0.233	yellow	Inter-regional
Mixe	Nahuatl_Mor	0.25	yellow	Inter-regional
Mixe	Nahuatl_SLP	0.286	yellow	Inter-regional
Mixe	Otomi_Hgo	0.321	yellow	Inter-regional
Mixe	Totonaco_Pue	0.379	yellow	Inter-regional
Mixe	Popoluca_Sierra	0.417	yellow	Inter-regional
Mixe	Pame	0.417	yellow	Inter-regional
Mixe	Nahuatl_Pue	0.556	yellow	Inter-regional
Mixteco_alto	Pame	0.205	green	Inter-regional
Mixteco_alto	Otomi_Hgo	0.301	green	Inter-regional
Mixteco_alto	Popoluca_Sierra	0.303	green	Inter-regional
Mixteco_alto	Totonaco_Ver	0.327	green	Inter-regional
Mixteco_alto	Nahuatl_SLP	0.338	green	Inter-regional
Mixteco_alto	Nahuatl_Pue	0.364	green	Inter-regional
Mixteco_alto	Nahuatl_Mor	0.373	green	Inter-regional
Mixteco_alto	Totonaco_Pue	0.413	green	Inter-regional
Mixteco_costa	Nahuatl_Pue	0.233	green	Inter-regional
Mixteco_costa	Otomi_Hgo	0.262	green	Inter-regional
Mixteco_costa	Pame	0.275	green	Inter-regional
Mixteco_costa	Nahuatl_SLP	0.286	green	Inter-regional
Mixteco_costa	Totonaco_Ver	0.3	green	Inter-regional
Mixteco_costa	Nahuatl_Mor	0.3	green	Inter-regional
Mixteco_costa	Popoluca_Sierra	0.333	green	Inter-regional
Mixteco_costa	Totonaco_Pue	0.345	green	Inter-regional
Mocho	Nahuatl_SLP	0.107	yellow	Inter-regional
Mocho	Pame	0.125	yellow	Inter-regional
Mocho	Popoluca_Sierra	0.167	yellow	Inter-regional
Mocho	Nahuatl_Pue	0.167	yellow	Inter-regional
Mocho	Nahuatl_Mor	0.2	yellow	Inter-regional
Mocho	Totonaco_Ver	0.25	yellow	Inter-regional
Mocho	Totonaco_Pue	0.25	yellow	Inter-regional
Mocho	Otomi_Hgo	0.269	yellow	Inter-regional
Nahuatl_Mor	Nahuatl_Pue	0.133	orange	Intra-regional
Nahuatl_Mor	Tepehuano	0.275	violet	Inter-regional
Nahuatl_Mor	Tarahumara	0.285	blue	Inter-regional
Nahuatl_Mor	Tzeltal	0.3	yellow	Inter-regional
Nahuatl_Mor	Zoque	0.32	yellow	Inter-regional
Nahuatl_Mor	Seri	0.32	blue	Inter-regional
Nahuatl_Mor	Tojolabal	0.35	yellow	Inter-regional
Nahuatl_Mor	Totonaco_Pue	0.355	orange	Intra-regional
Nahuatl_Mor	Zapoteco	0.367	green	Inter-regional
Nahuatl_Mor	Otomi_Hgo	0.392	orange	Intra-regional
Nahuatl_Mor	Pame	0.4	orange	Intra-regional
Nahuatl_Mor	Nahuatl_SLP	0.414	orange	Intra-regional
Nahuatl_Mor	Tzotzil	0.415	yellow	Inter-regional
Nahuatl_Mor	Totonaco_Ver	0.44	orange	Intra-regional
Nahuatl_Mor	Popoluca_Sierra	0.45	orange	Intra-regional
Nahuatl_Mor	Triqui	0.667	green	Inter-regional
Nahuatl_Pue	Zoque	0.2	yellow	Inter-regional
Nahuatl_Pue	Tepehuano	0.25	violet	Inter-regional
Nahuatl_Pue	Tarahumara	0.282	blue	Inter-regional
Nahuatl_Pue	Nahuatl_SLP	0.286	orange	Intra-regional
Nahuatl_Pue	Tzotzil	0.333	yellow	Inter-regional
Nahuatl_Pue	Tzeltal	0.333	yellow	Inter-regional
Nahuatl_Pue	Triqui	0.333	green	Inter-regional
Nahuatl_Pue	Tojolabal	0.333	yellow	Inter-regional
Nahuatl_Pue	Pame	0.333	orange	Intra-regional
Nahuatl_Pue	Otomi_Hgo	0.333	orange	Intra-regional
Nahuatl_Pue	Seri	0.4	blue	Inter-regional
Nahuatl_Pue	Popoluca_Sierra	0.444	orange	Intra-regional
Nahuatl_Pue	Totonaco_Ver	0.533	orange	Intra-regional
Nahuatl_Pue	Totonaco_Pue	0.576	orange	Intra-regional
Nahuatl_Pue	Zapoteco	0.611	green	Inter-regional
Nahuatl_SLP	Tepehuano	0.143	violet	Inter-regional
Nahuatl_SLP	Tarahumara	0.165	blue	Inter-regional
Nahuatl_SLP	Tojolabal	0.25	yellow	Inter-regional
Nahuatl_SLP	Zoque	0.257	yellow	Inter-regional
Nahuatl_SLP	Tzeltal	0.271	yellow	Inter-regional
Nahuatl_SLP	Zapoteco	0.286	green	Inter-regional
Nahuatl_SLP	Tzotzil	0.308	yellow	Inter-regional
Nahuatl_SLP	Seri	0.314	blue	Inter-regional
Nahuatl_SLP	Totonaco_Pue	0.325	orange	Intra-regional
Nahuatl_SLP	Otomi_Hgo	0.33	orange	Intra-regional
Nahuatl_SLP	Totonaco_Ver	0.343	orange	Intra-regional
Nahuatl_SLP	Pame	0.393	orange	Intra-regional
Nahuatl_SLP	Triqui	0.429	green	Inter-regional
Nahuatl_SLP	Popoluca_Sierra	0.5	orange	Intra-regional
Otomi_Hgo	Tepehuano	0.135	violet	Inter-regional
Otomi_Hgo	Tarahumara	0.178	blue	Inter-regional
Otomi_Hgo	Tzeltal	0.254	yellow	Inter-regional
Otomi_Hgo	Popoluca_Sierra	0.256	orange	Intra-regional
Otomi_Hgo	Tzotzil	0.266	yellow	Inter-regional
Otomi_Hgo	Tojolabal	0.269	yellow	Inter-regional
Otomi_Hgo	Seri	0.269	blue	Inter-regional
Otomi_Hgo	Totonaco_Ver	0.277	orange	Intra-regional
Otomi_Hgo	Pame	0.288	orange	Intra-regional
Otomi_Hgo	Zoque	0.292	yellow	Inter-regional
Otomi_Hgo	Totonaco_Pue	0.301	orange	Intra-regional
Otomi_Hgo	Triqui	0.308	green	Inter-regional
Otomi_Hgo	Zapoteco	0.359	green	Inter-regional
Pame	Tepehuano	0.125	violet	Inter-regional
Pame	Tzeltal	0.275	yellow	Inter-regional
Pame	Tarahumara	0.308	blue	Inter-regional
Pame	Tojolabal	0.312	yellow	Inter-regional
Pame	Seri	0.325	blue	Inter-regional
Pame	Zapoteco	0.333	green	Inter-regional
Pame	Popoluca_Sierra	0.333	orange	Intra-regional
Pame	Totonaco_Ver	0.35	orange	Intra-regional
Pame	Tzotzil	0.365	yellow	Inter-regional
Pame	Totonaco_Pue	0.409	orange	Intra-regional
Pame	Triqui	0.5	green	Inter-regional
Pame	Zoque	0.55	yellow	Inter-regional
Popoluca_Sierra	Tojolabal	0.042	yellow	Inter-regional
Popoluca_Sierra	Tepehuano	0.167	violet	Inter-regional
Popoluca_Sierra	Tzeltal	0.2	yellow	Inter-regional
Popoluca_Sierra	Zapoteco	0.222	green	Inter-regional
Popoluca_Sierra	Tarahumara	0.231	blue	Inter-regional
Popoluca_Sierra	Seri	0.233	blue	Inter-regional
Popoluca_Sierra	Triqui	0.278	green	Inter-regional
Popoluca_Sierra	Zoque	0.3	yellow	Inter-regional
Popoluca_Sierra	Totonaco_Ver	0.3	orange	Intra-regional
Popoluca_Sierra	Tzotzil	0.321	yellow	Inter-regional
Popoluca_Sierra	Totonaco_Pue	0.394	orange	Intra-regional
Seri	Totonaco_Pue	0.282	blue	Inter-regional
Seri	Totonaco_Ver	0.32	blue	Inter-regional
Tarahumara	Totonaco_Ver	0.308	blue	Inter-regional
Tarahumara	Totonaco_Pue	0.364	blue	Inter-regional
Tepehuano	Totonaco_Pue	0.273	violet	Inter-regional
Tepehuano	Totonaco_Ver	0.3	violet	Inter-regional
Tojolabal	Totonaco_Pue	0.295	yellow	Inter-regional
Tojolabal	Totonaco_Ver	0.35	yellow	Inter-regional
Totonaco_Pue	Zoque	0.273	yellow	Inter-regional
Totonaco_Pue	Tzotzil	0.322	yellow	Inter-regional
Totonaco_Pue	Tzeltal	0.327	yellow	Inter-regional
Totonaco_Pue	Zapoteco	0.455	green	Inter-regional
Totonaco_Pue	Triqui	0.485	green	Inter-regional
Totonaco_Pue	Totonaco_Ver	0.745	orange	Intra-regional
Totonaco_Ver	Zoque	0.12	yellow	Inter-regional
Totonaco_Ver	Tzotzil	0.231	yellow	Inter-regional
Totonaco_Ver	Tzeltal	0.3	yellow	Inter-regional
Totonaco_Ver	Zapoteco	0.4	green	Inter-regional
Totonaco_Ver	Triqui	0.4	green	Inter-regional

## Sheet: Supplementary_Data_6
Supplementary Data 6. IBD shared segments above 7 cM between Mexican Indigenous populations from the South and the rest of the regions.
Population A	Population B	IBD shared proportion	Color	Type of connection
Chinanteco	Mazateco_Pue	0.365	orange	Inter-regional
Chinanteco	Mazateco_Oax	0.371	orange	Inter-regional
Chinanteco	Mixteco_costa	0.4	orange	Inter-regional
Chinanteco	Triqui	0.429	orange	Inter-regional
Chinanteco	Mixteco_alto	0.442	orange	Inter-regional
Chinanteco	Zapoteco	0.452	orange	Inter-regional
Chol	Mazateco_Oax	0.1	yellow	Inter-regional
Chol	Mazateco_Pue	0.222	yellow	Inter-regional
Chol	Mixteco_costa	0.317	yellow	Inter-regional
Chol	Zapoteco	0.361	yellow	Inter-regional
Chol	Mixteco_alto	0.394	yellow	Inter-regional
Chol	Triqui	0.5	yellow	Inter-regional
Chuj	Mazateco_Oax	0.24	yellow	Inter-regional
Chuj	Mixteco_costa	0.27	yellow	Inter-regional
Chuj	Mazateco_Pue	0.289	yellow	Inter-regional
Chuj	Triqui	0.333	yellow	Inter-regional
Chuj	Mixteco_alto	0.364	yellow	Inter-regional
Chuj	Zapoteco	0.367	yellow	Inter-regional
Cora	Mazateco_Pue	0.185	violet	Inter-regional
Cora	Mazateco_Oax	0.2	violet	Inter-regional
Cora	Triqui	0.333	violet	Inter-regional
Cora	Mixteco_costa	0.367	violet	Inter-regional
Cora	Mixteco_alto	0.394	violet	Inter-regional
Cora	Zapoteco	0.611	violet	Inter-regional
Guarijio	Mazateco_Pue	0.211	blue	Inter-regional
Guarijio	Zapoteco	0.267	blue	Inter-regional
Guarijio	Mixteco_costa	0.29	blue	Inter-regional
Guarijio	Mixteco_alto	0.291	blue	Inter-regional
Guarijio	Triqui	0.3	blue	Inter-regional
Guarijio	Mazateco_Oax	0.38	blue	Inter-regional
Huasteco	Mazateco_Pue	0.259	orange	Inter-regional
Huasteco	Mazateco_Oax	0.289	orange	Inter-regional
Huasteco	Zapoteco	0.352	orange	Inter-regional
Huasteco	Mixteco_alto	0.374	orange	Inter-regional
Huasteco	Mixteco_costa	0.389	orange	Inter-regional
Huasteco	Triqui	0.481	orange	Inter-regional
Huichol	Zapoteco	0.233	violet	Inter-regional
Huichol	Mixteco_costa	0.28	violet	Inter-regional
Huichol	Mazateco_Oax	0.3	violet	Inter-regional
Huichol	Mixteco_alto	0.318	violet	Inter-regional
Huichol	Mazateco_Pue	0.378	violet	Inter-regional
Huichol	Triqui	0.4	violet	Inter-regional
Kanjobal	Mixteco_costa	0.27	yellow	Inter-regional
Kanjobal	Mazateco_Pue	0.322	yellow	Inter-regional
Kanjobal	Mazateco_Oax	0.36	yellow	Inter-regional
Kanjobal	Mixteco_alto	0.4	yellow	Inter-regional
Kanjobal	Triqui	0.567	yellow	Inter-regional
Kanjobal	Zapoteco	0.6	yellow	Inter-regional
Lacandon	Mixteco_alto	0.13	yellow	Inter-regional
Lacandon	Mazateco_Pue	0.175	yellow	Inter-regional
Lacandon	Zapoteco	0.19	yellow	Inter-regional
Lacandon	Triqui	0.238	yellow	Inter-regional
Lacandon	Mazateco_Oax	0.257	yellow	Inter-regional
Lacandon	Mixteco_costa	0.271	yellow	Inter-regional
Mame	Mixteco_costa	0.217	yellow	Inter-regional
Mame	Mixteco_alto	0.242	yellow	Inter-regional
Mame	Mazateco_Pue	0.296	yellow	Inter-regional
Mame	Zapoteco	0.361	yellow	Inter-regional
Mame	Mazateco_Oax	0.367	yellow	Inter-regional
Mame	Triqui	0.556	yellow	Inter-regional
Matlaltzinca	Mazateco_Oax	0.4	orange	Inter-regional
Matlaltzinca	Mixteco_costa	0.414	orange	Inter-regional
Matlaltzinca	Mazateco_Pue	0.46	orange	Inter-regional
Matlaltzinca	Mixteco_alto	0.468	orange	Inter-regional
Matlaltzinca	Zapoteco	0.524	orange	Inter-regional
Matlaltzinca	Triqui	0.571	orange	Inter-regional
Maya_Yuc	Triqui	0.303	yellow	Inter-regional
Maya_Yuc	Mixteco_costa	0.327	yellow	Inter-regional
Maya_Yuc	Mazateco_Pue	0.333	yellow	Inter-regional
Maya_Yuc	Mazateco_Oax	0.345	yellow	Inter-regional
Maya_Yuc	Mixteco_alto	0.372	yellow	Inter-regional
Maya_Yuc	Zapoteco	0.47	yellow	Inter-regional
Mazahua	Zapoteco	0.167	orange	Inter-regional
Mazahua	Triqui	0.333	orange	Inter-regional
Mazahua	Mazateco_Pue	0.333	orange	Inter-regional
Mazahua	Mazateco_Oax	0.44	orange	Inter-regional
Mazahua	Mixteco_alto	0.491	orange	Inter-regional
Mazahua	Mixteco_costa	0.54	orange	Inter-regional
Mazateco_Oax	Totonaco_Ver	0.04	orange	Inter-regional
Mazateco_Oax	Triqui	0.133	green	Intra-regional
Mazateco_Oax	Mocho	0.15	yellow	Inter-regional
Mazateco_Oax	Nahuatl_Mor	0.16	orange	Inter-regional
Mazateco_Oax	Otomi_Hgo	0.185	orange	Inter-regional
Mazateco_Oax	Tarahumara	0.2	blue	Inter-regional
Mazateco_Oax	Seri	0.22	blue	Inter-regional
Mazateco_Oax	Tzotzil	0.231	yellow	Inter-regional
Mazateco_Oax	Totonaco_Pue	0.255	orange	Inter-regional
Mazateco_Oax	Nahuatl_SLP	0.257	orange	Inter-regional
Mazateco_Oax	Tepehuano	0.3	violet	Inter-regional
Mazateco_Oax	Pame	0.3	orange	Inter-regional
Mazateco_Oax	Zapoteco	0.3	green	Intra-regional
Mazateco_Oax	Mexicanero	0.32	violet	Inter-regional
Mazateco_Oax	Nahuatl_Pue	0.333	orange	Inter-regional
Mazateco_Oax	Tzeltal	0.34	yellow	Inter-regional
Mazateco_Oax	Popoluca_Sierra	0.367	orange	Inter-regional
Mazateco_Oax	Mixteco_costa	0.38	green	Intra-regional
Mazateco_Oax	Mixteco_alto	0.382	green	Intra-regional
Mazateco_Oax	Zoque	0.4	yellow	Inter-regional
Mazateco_Oax	Mixe	0.4	yellow	Inter-regional
Mazateco_Oax	Mazateco_Pue	0.4	green	Intra-regional
Mazateco_Pue	Mocho	0.056	yellow	Inter-regional
Mazateco_Pue	Nahuatl_Mor	0.2	orange	Inter-regional
Mazateco_Pue	Totonaco_Ver	0.222	orange	Inter-regional
Mazateco_Pue	Tojolabal	0.222	yellow	Inter-regional
Mazateco_Pue	Popoluca_Sierra	0.222	orange	Inter-regional
Mazateco_Pue	Tarahumara	0.248	blue	Inter-regional
Mazateco_Pue	Tepehuano	0.25	violet	Inter-regional
Mazateco_Pue	Mexicanero	0.256	violet	Inter-regional
Mazateco_Pue	Zoque	0.267	yellow	Inter-regional
Mazateco_Pue	Mixteco_costa	0.278	green	Intra-regional
Mazateco_Pue	Tzotzil	0.299	yellow	Inter-regional
Mazateco_Pue	Seri	0.3	blue	Inter-regional
Mazateco_Pue	Otomi_Hgo	0.308	orange	Inter-regional
Mazateco_Pue	Tzeltal	0.333	yellow	Inter-regional
Mazateco_Pue	Nahuatl_SLP	0.333	orange	Inter-regional
Mazateco_Pue	Mixe	0.333	yellow	Inter-regional
Mazateco_Pue	Pame	0.361	orange	Inter-regional
Mazateco_Pue	Totonaco_Pue	0.364	orange	Inter-regional
Mazateco_Pue	Zapoteco	0.37	green	Intra-regional
Mazateco_Pue	Nahuatl_Pue	0.407	orange	Inter-regional
Mazateco_Pue	Triqui	0.407	green	Intra-regional
Mazateco_Pue	Mixteco_alto	0.444	green	Intra-regional
Mexicanero	Triqui	0.233	violet	Inter-regional
Mexicanero	Mixteco_costa	0.25	violet	Inter-regional
Mexicanero	Zapoteco	0.267	violet	Inter-regional
Mexicanero	Mixteco_alto	0.345	violet	Inter-regional
Mixe	Mixteco_alto	0.303	yellow	Inter-regional
Mixe	Mixteco_costa	0.333	yellow	Inter-regional
Mixe	Zapoteco	0.361	yellow	Inter-regional
Mixe	Triqui	0.444	yellow	Inter-regional
Mixteco_alto	Zoque	0.164	yellow	Inter-regional
Mixteco_alto	Pame	0.205	orange	Inter-regional
Mixteco_alto	Tepehuano	0.25	violet	Inter-regional
Mixteco_alto	Mocho	0.25	yellow	Inter-regional
Mixteco_alto	Tzotzil	0.301	yellow	Inter-regional
Mixteco_alto	Otomi_Hgo	0.301	orange	Inter-regional
Mixteco_alto	Popoluca_Sierra	0.303	orange	Inter-regional
Mixteco_alto	Totonaco_Ver	0.327	orange	Inter-regional
Mixteco_alto	Nahuatl_SLP	0.338	orange	Inter-regional
Mixteco_alto	Tarahumara	0.35	blue	Inter-regional
Mixteco_alto	Tojolabal	0.364	yellow	Inter-regional
Mixteco_alto	Nahuatl_Pue	0.364	orange	Inter-regional
Mixteco_alto	Zapoteco	0.364	green	Intra-regional
Mixteco_alto	Nahuatl_Mor	0.373	orange	Inter-regional
Mixteco_alto	Seri	0.382	blue	Inter-regional
Mixteco_alto	Tzeltal	0.4	yellow	Inter-regional
Mixteco_alto	Mixteco_costa	0.409	green	Intra-regional
Mixteco_alto	Totonaco_Pue	0.413	orange	Inter-regional
Mixteco_alto	Triqui	0.545	green	Intra-regional
Mixteco_costa	Zoque	0.16	yellow	Inter-regional
Mixteco_costa	Tepehuano	0.2	violet	Inter-regional
Mixteco_costa	Tojolabal	0.225	yellow	Inter-regional
Mixteco_costa	Mocho	0.225	yellow	Inter-regional
Mixteco_costa	Nahuatl_Pue	0.233	orange	Inter-regional
Mixteco_costa	Tarahumara	0.238	blue	Inter-regional
Mixteco_costa	Tzeltal	0.25	yellow	Inter-regional
Mixteco_costa	Otomi_Hgo	0.262	orange	Inter-regional
Mixteco_costa	Pame	0.275	orange	Inter-regional
Mixteco_costa	Tzotzil	0.285	yellow	Inter-regional
Mixteco_costa	Nahuatl_SLP	0.286	orange	Inter-regional
Mixteco_costa	Totonaco_Ver	0.3	orange	Inter-regional
Mixteco_costa	Nahuatl_Mor	0.3	orange	Inter-regional
Mixteco_costa	Zapoteco	0.3	green	Intra-regional
Mixteco_costa	Popoluca_Sierra	0.333	orange	Inter-regional
Mixteco_costa	Triqui	0.333	green	Intra-regional
Mixteco_costa	Seri	0.34	blue	Inter-regional
Mixteco_costa	Totonaco_Pue	0.345	orange	Inter-regional
Mocho	Triqui	0.083	yellow	Inter-regional
Mocho	Zapoteco	0.208	yellow	Inter-regional
Nahuatl_Mor	Zapoteco	0.367	orange	Inter-regional
Nahuatl_Mor	Triqui	0.667	orange	Inter-regional
Nahuatl_Pue	Triqui	0.333	orange	Inter-regional
Nahuatl_Pue	Zapoteco	0.611	orange	Inter-regional
Nahuatl_SLP	Zapoteco	0.286	orange	Inter-regional
Nahuatl_SLP	Triqui	0.429	orange	Inter-regional
Otomi_Hgo	Triqui	0.308	orange	Inter-regional
Otomi_Hgo	Zapoteco	0.359	orange	Inter-regional
Pame	Zapoteco	0.333	orange	Inter-regional
Pame	Triqui	0.5	orange	Inter-regional
Popoluca_Sierra	Zapoteco	0.222	orange	Inter-regional
Popoluca_Sierra	Triqui	0.278	orange	Inter-regional
Seri	Zapoteco	0.367	blue	Inter-regional
Seri	Triqui	0.533	blue	Inter-regional
Tarahumara	Zapoteco	0.154	blue	Inter-regional
Tarahumara	Triqui	0.385	blue	Inter-regional
Tepehuano	Triqui	0.25	violet	Inter-regional
Tepehuano	Zapoteco	0.333	violet	Inter-regional
Tojolabal	Triqui	0.333	yellow	Inter-regional
Tojolabal	Zapoteco	0.417	yellow	Inter-regional
Totonaco_Pue	Zapoteco	0.455	orange	Inter-regional
Totonaco_Pue	Triqui	0.485	orange	Inter-regional
Totonaco_Ver	Zapoteco	0.4	orange	Inter-regional
Totonaco_Ver	Triqui	0.4	orange	Inter-regional
Triqui	Tzotzil	0.256	yellow	Inter-regional
Triqui	Tzeltal	0.3	yellow	Inter-regional
Triqui	Zoque	0.333	yellow	Inter-regional
Triqui	Zapoteco	0.5	green	Intra-regional
Tzeltal	Zapoteco	0.333	yellow	Inter-regional
Tzotzil	Zapoteco	0.41	yellow	Inter-regional
Zapoteco	Zoque	0.4	yellow	Inter-regional

## Sheet: Supplementary_Data_7
Supplementary Data 7. IBD shared segments above 7 cM between Mexican Indigenous populations from the Southeast and the rest of the regions.
Population A	Population B	IBD shared proportion	Color	Type of connection
Chinanteco	Mocho	0.179	orange	Inter-regional
Chinanteco	Lacandon	0.204	orange	Inter-regional
Chinanteco	Tzotzil	0.33	orange	Inter-regional
Chinanteco	Tzeltal	0.343	orange	Inter-regional
Chinanteco	Mixe	0.357	orange	Inter-regional
Chinanteco	Mame	0.357	orange	Inter-regional		3
Chinanteco	Chuj	0.386	orange	Inter-regional
Chinanteco	Tojolabal	0.393	orange	Inter-regional
Chinanteco	Zoque	0.4	orange	Inter-regional
Chinanteco	Chol	0.452	orange	Inter-regional
Chinanteco	Maya_Yuc	0.455	orange	Inter-regional
Chinanteco	Kanjobal	0.5	orange	Inter-regional
Chol	Mazateco_Oax	0.1	green	Inter-regional
Chol	Mocho	0.125	yellow	Intra-regional
Chol	Cora	0.167	violet	Inter-regional
Chol	Lacandon	0.167	yellow	Intra-regional
Chol	Mexicanero	0.183	violet	Inter-regional
Chol	Mazateco_Pue	0.222	green	Inter-regional
Chol	Zoque	0.233	yellow	Intra-regional
Chol	Huichol	0.25	violet	Inter-regional
Chol	Seri	0.267	blue	Inter-regional
Chol	Nahuatl_Pue	0.278	orange	Inter-regional
Chol	Tepehuano	0.292	violet	Inter-regional
Chol	Huasteco	0.296	orange	Inter-regional
Chol	Mixteco_costa	0.317	green	Inter-regional
Chol	Guarijio	0.317	blue	Inter-regional
Chol	Tarahumara	0.333	blue	Inter-regional
Chol	Mixe	0.333	yellow	Intra-regional
Chol	Nahuatl_SLP	0.357	orange	Inter-regional
Chol	Otomi_Hgo	0.359	orange	Inter-regional
Chol	Zapoteco	0.361	green	Inter-regional
Chol	Popoluca_Sierra	0.361	orange	Inter-regional
Chol	Mazahua	0.367	orange	Inter-regional
Chol	Totonaco_Pue	0.379	orange	Inter-regional
Chol	Maya_Yuc	0.379	yellow	Intra-regional
Chol	Mixteco_alto	0.394	green	Inter-regional
Chol	Pame	0.417	orange	Inter-regional
Chol	Chuj	0.433	yellow	Intra-regional
Chol	Mame	0.444	yellow	Intra-regional
Chol	Tzotzil	0.449	yellow	Intra-regional
Chol	Tojolabal	0.458	yellow	Intra-regional
Chol	Totonaco_Ver	0.467	orange	Inter-regional
Chol	Triqui	0.5	green	Inter-regional
Chol	Tzeltal	0.5	yellow	Intra-regional
Chol	Matlaltzinca	0.548	orange	Inter-regional
Chol	Kanjobal	0.55	yellow	Intra-regional
Chol	Nahuatl_Mor	0.65	orange	Inter-regional
Chuj	Huasteco	0.178	orange	Inter-regional
Chuj	Mazahua	0.2	orange	Inter-regional
Chuj	Lacandon	0.214	yellow	Intra-regional
Chuj	Tepehuano	0.225	violet	Inter-regional
Chuj	Guarijio	0.23	blue	Inter-regional
Chuj	Mazateco_Oax	0.24	green	Inter-regional
Chuj	Otomi_Hgo	0.246	orange	Inter-regional
Chuj	Cora	0.267	violet	Inter-regional
Chuj	Mixteco_costa	0.27	green	Inter-regional
Chuj	Tzotzil	0.277	yellow	Intra-regional
Chuj	Mexicanero	0.28	violet	Inter-regional
Chuj	Popoluca_Sierra	0.283	orange	Inter-regional
Chuj	Mazateco_Pue	0.289	green	Inter-regional
Chuj	Huichol	0.29	violet	Inter-regional
Chuj	Nahuatl_Pue	0.3	orange	Inter-regional
Chuj	Tarahumara	0.308	blue	Inter-regional
Chuj	Tojolabal	0.325	yellow	Intra-regional
Chuj	Mocho	0.325	yellow	Intra-regional
Chuj	Triqui	0.333	green	Inter-regional
Chuj	Totonaco_Ver	0.34	orange	Inter-regional
Chuj	Zoque	0.34	yellow	Intra-regional
Chuj	Nahuatl_SLP	0.343	orange	Inter-regional
Chuj	Pame	0.35	orange	Inter-regional
Chuj	Mixe	0.35	yellow	Intra-regional
Chuj	Totonaco_Pue	0.355	orange	Inter-regional
Chuj	Mixteco_alto	0.364	green	Inter-regional
Chuj	Zapoteco	0.367	green	Inter-regional
Chuj	Seri	0.38	blue	Inter-regional
Chuj	Tzeltal	0.38	yellow	Intra-regional
Chuj	Nahuatl_Mor	0.42	orange	Inter-regional
Chuj	Mame	0.433	yellow	Intra-regional
Chuj	Matlaltzinca	0.457	orange	Inter-regional
Chuj	Maya_Yuc	0.464	yellow	Intra-regional
Chuj	Kanjobal	0.74	yellow	Intra-regional
Cora	Lacandon	0.19	violet	Inter-regional
Cora	Tzeltal	0.233	violet	Inter-regional
Cora	Mocho	0.25	violet	Inter-regional
Cora	Tzotzil	0.333	violet	Inter-regional
Cora	Kanjobal	0.367	violet	Inter-regional
Cora	Mixe	0.389	violet	Inter-regional
Cora	Mame	0.389	violet	Inter-regional
Cora	Maya_Yuc	0.394	violet	Inter-regional
Cora	Tojolabal	0.417	violet	Inter-regional
Cora	Zoque	0.467	violet	Inter-regional
Guarijio	Lacandon	0.086	blue	Inter-regional
Guarijio	Mocho	0.15	blue	Inter-regional
Guarijio	Tojolabal	0.175	blue	Inter-regional
Guarijio	Tzeltal	0.2	blue	Inter-regional
Guarijio	Mixe	0.233	blue	Inter-regional
Guarijio	Mame	0.233	blue	Inter-regional
Guarijio	Tzotzil	0.277	blue	Inter-regional
Guarijio	Kanjobal	0.29	blue	Inter-regional
Guarijio	Maya_Yuc	0.3	blue	Inter-regional
Guarijio	Zoque	0.4	blue	Inter-regional
Huasteco	Mocho	0.167	orange	Inter-regional
Huasteco	Tojolabal	0.222	orange	Inter-regional
Huasteco	Tzeltal	0.278	orange	Inter-regional
Huasteco	Mame	0.278	orange	Inter-regional
Huasteco	Tzotzil	0.308	orange	Inter-regional
Huasteco	Zoque	0.311	orange	Inter-regional
Huasteco	Kanjobal	0.344	orange	Inter-regional
Huasteco	Lacandon	0.349	orange	Inter-regional
Huasteco	Mixe	0.352	orange	Inter-regional
Huasteco	Maya_Yuc	0.404	orange	Inter-regional
Huichol	Lacandon	0.129	violet	Inter-regional
Huichol	Tojolabal	0.175	violet	Inter-regional
Huichol	Tzotzil	0.223	violet	Inter-regional
Huichol	Mocho	0.225	violet	Inter-regional
Huichol	Mixe	0.233	violet	Inter-regional
Huichol	Mame	0.267	violet	Inter-regional
Huichol	Kanjobal	0.28	violet	Inter-regional
Huichol	Maya_Yuc	0.291	violet	Inter-regional
Huichol	Tzeltal	0.34	violet	Inter-regional
Huichol	Zoque	0.46	violet	Inter-regional
Kanjobal	Tarahumara	0.246	blue	Inter-regional
Kanjobal	Tepehuano	0.25	violet	Inter-regional
Kanjobal	Lacandon	0.257	yellow	Intra-regional
Kanjobal	Mixteco_costa	0.27	green	Inter-regional
Kanjobal	Mazahua	0.28	orange	Inter-regional
Kanjobal	Mocho	0.3	yellow	Intra-regional
Kanjobal	Mexicanero	0.32	violet	Inter-regional
Kanjobal	Mazateco_Pue	0.322	green	Inter-regional
Kanjobal	Popoluca_Sierra	0.333	orange	Inter-regional
Kanjobal	Mixe	0.333	yellow	Intra-regional
Kanjobal	Mazateco_Oax	0.36	green	Inter-regional
Kanjobal	Nahuatl_Pue	0.367	orange	Inter-regional
Kanjobal	Otomi_Hgo	0.377	orange	Inter-regional
Kanjobal	Totonaco_Ver	0.38	orange	Inter-regional
Kanjobal	Zoque	0.38	yellow	Intra-regional
Kanjobal	Pame	0.4	orange	Inter-regional
Kanjobal	Mixteco_alto	0.4	green	Inter-regional
Kanjobal	Nahuatl_SLP	0.414	orange	Inter-regional
Kanjobal	Tzotzil	0.415	yellow	Intra-regional
Kanjobal	Seri	0.43	blue	Inter-regional
Kanjobal	Totonaco_Pue	0.436	orange	Inter-regional
Kanjobal	Tzeltal	0.48	yellow	Intra-regional
Kanjobal	Maya_Yuc	0.536	yellow	Intra-regional
Kanjobal	Nahuatl_Mor	0.54	orange	Inter-regional
Kanjobal	Matlaltzinca	0.543	orange	Inter-regional
Kanjobal	Triqui	0.567	green	Inter-regional
Kanjobal	Zapoteco	0.6	green	Inter-regional
Kanjobal	Tojolabal	0.65	yellow	Intra-regional
Kanjobal	Mame	0.65	yellow	Intra-regional
Lacandon	Tarahumara	0.033	blue	Inter-regional
Lacandon	Tepehuano	0.071	violet	Inter-regional
Lacandon	Totonaco_Ver	0.086	orange	Inter-regional
Lacandon	Mocho	0.107	yellow	Intra-regional
Lacandon	Mame	0.119	yellow	Intra-regional
Lacandon	Mexicanero	0.129	violet	Inter-regional
Lacandon	Mixteco_alto	0.13	green	Inter-regional
Lacandon	Zoque	0.143	yellow	Intra-regional
Lacandon	Matlaltzinca	0.163	orange	Inter-regional
Lacandon	Tzeltal	0.171	yellow	Intra-regional
Lacandon	Mazateco_Pue	0.175	green	Inter-regional
Lacandon	Tzotzil	0.176	yellow	Intra-regional
Lacandon	Zapoteco	0.19	green	Inter-regional
Lacandon	Totonaco_Pue	0.208	orange	Inter-regional
Lacandon	Otomi_Hgo	0.209	orange	Inter-regional
Lacandon	Pame	0.214	orange	Inter-regional
Lacandon	Mixe	0.214	yellow	Intra-regional
Lacandon	Seri	0.229	blue	Inter-regional
Lacandon	Triqui	0.238	green	Inter-regional
Lacandon	Popoluca_Sierra	0.238	orange	Inter-regional
Lacandon	Nahuatl_SLP	0.245	orange	Inter-regional
Lacandon	Nahuatl_Mor	0.257	orange	Inter-regional
Lacandon	Mazateco_Oax	0.257	green	Inter-regional
Lacandon	Mazahua	0.257	orange	Inter-regional
Lacandon	Mixteco_costa	0.271	green	Inter-regional
Lacandon	Tojolabal	0.321	yellow	Intra-regional
Lacandon	Maya_Yuc	0.325	yellow	Intra-regional
Lacandon	Nahuatl_Pue	0.333	orange	Inter-regional
Mame	Nahuatl_Pue	0.167	orange	Inter-regional
Mame	Mixteco_costa	0.217	green	Inter-regional
Mame	Otomi_Hgo	0.218	orange	Inter-regional
Mame	Mexicanero	0.233	violet	Inter-regional
Mame	Mazahua	0.233	orange	Inter-regional
Mame	Mixteco_alto	0.242	green	Inter-regional
Mame	Tepehuano	0.25	violet	Inter-regional
Mame	Totonaco_Pue	0.258	orange	Inter-regional
Mame	Nahuatl_SLP	0.286	orange	Inter-regional
Mame	Tarahumara	0.295	blue	Inter-regional
Mame	Mazateco_Pue	0.296	green	Inter-regional
Mame	Zoque	0.3	yellow	Intra-regional
Mame	Maya_Yuc	0.318	yellow	Intra-regional
Mame	Popoluca_Sierra	0.333	orange	Inter-regional
Mame	Mixe	0.333	yellow	Intra-regional
Mame	Tzotzil	0.346	yellow	Intra-regional
Mame	Zapoteco	0.361	green	Inter-regional
Mame	Mazateco_Oax	0.367	green	Inter-regional
Mame	Tzeltal	0.383	yellow	Intra-regional
Mame	Totonaco_Ver	0.4	orange	Inter-regional
Mame	Matlaltzinca	0.405	orange	Inter-regional
Mame	Pame	0.417	orange	Inter-regional
Mame	Seri	0.483	blue	Inter-regional
Mame	Nahuatl_Mor	0.533	orange	Inter-regional
Mame	Tojolabal	0.542	yellow	Intra-regional
Mame	Triqui	0.556	green	Inter-regional
Mame	Mocho	0.75	yellow	Intra-regional
Matlaltzinca	Tojolabal	0.25	orange	Inter-regional
Matlaltzinca	Mocho	0.357	orange	Inter-regional
Matlaltzinca	Mixe	0.357	orange	Inter-regional
Matlaltzinca	Tzeltal	0.386	orange	Inter-regional
Matlaltzinca	Maya_Yuc	0.416	orange	Inter-regional
Matlaltzinca	Zoque	0.429	orange	Inter-regional
Matlaltzinca	Tzotzil	0.451	orange	Inter-regional
Maya_Yuc	Mocho	0.205	yellow	Intra-regional
Maya_Yuc	Mexicanero	0.236	violet	Inter-regional
Maya_Yuc	Tepehuano	0.25	violet	Inter-regional
Maya_Yuc	Tarahumara	0.294	blue	Inter-regional
Maya_Yuc	Triqui	0.303	green	Inter-regional
Maya_Yuc	Pame	0.318	orange	Inter-regional
Maya_Yuc	Tojolabal	0.318	yellow	Intra-regional
Maya_Yuc	Mixteco_costa	0.327	green	Inter-regional
Maya_Yuc	Otomi_Hgo	0.329	orange	Inter-regional
Maya_Yuc	Mazateco_Pue	0.333	green	Inter-regional
Maya_Yuc	Mazateco_Oax	0.345	green	Inter-regional
Maya_Yuc	Mazahua	0.345	orange	Inter-regional
Maya_Yuc	Popoluca_Sierra	0.364	orange	Inter-regional
Maya_Yuc	Zoque	0.364	yellow	Intra-regional
Maya_Yuc	Mixteco_alto	0.372	green	Inter-regional
Maya_Yuc	Tzeltal	0.373	yellow	Intra-regional
Maya_Yuc	Seri	0.391	blue	Inter-regional
Maya_Yuc	Tzotzil	0.392	yellow	Intra-regional
Maya_Yuc	Nahuatl_Pue	0.394	orange	Inter-regional
Maya_Yuc	Nahuatl_Mor	0.4	orange	Inter-regional
Maya_Yuc	Mixe	0.409	yellow	Intra-regional
Maya_Yuc	Nahuatl_SLP	0.416	orange	Inter-regional
Maya_Yuc	Totonaco_Ver	0.418	orange	Inter-regional
Maya_Yuc	Totonaco_Pue	0.421	orange	Inter-regional
Maya_Yuc	Zapoteco	0.47	green	Inter-regional
Mazahua	Zoque	0.12	orange	Inter-regional
Mazahua	Mocho	0.15	orange	Inter-regional
Mazahua	Tzeltal	0.2	orange	Inter-regional
Mazahua	Tojolabal	0.2	orange	Inter-regional
Mazahua	Mixe	0.233	orange	Inter-regional
Mazahua	Tzotzil	0.262	orange	Inter-regional
Mazateco_Oax	Mocho	0.15	green	Inter-regional
Mazateco_Oax	Tzotzil	0.231	green	Inter-regional
Mazateco_Oax	Tzeltal	0.34	green	Inter-regional
Mazateco_Oax	Zoque	0.4	green	Inter-regional
Mazateco_Oax	Mixe	0.4	green	Inter-regional
Mazateco_Pue	Mocho	0.056	green	Inter-regional
Mazateco_Pue	Tojolabal	0.222	green	Inter-regional
Mazateco_Pue	Zoque	0.267	green	Inter-regional
Mazateco_Pue	Tzotzil	0.299	green	Inter-regional
Mazateco_Pue	Tzeltal	0.333	green	Inter-regional
Mazateco_Pue	Mixe	0.333	green	Inter-regional
Mexicanero	Mocho	0.075	violet	Inter-regional
Mexicanero	Tojolabal	0.15	violet	Inter-regional
Mexicanero	Mixe	0.183	violet	Inter-regional
Mexicanero	Tzeltal	0.22	violet	Inter-regional
Mexicanero	Tzotzil	0.254	violet	Inter-regional
Mexicanero	Zoque	0.32	violet	Inter-regional
Mixe	Tojolabal	0.125	yellow	Intra-regional
Mixe	Zoque	0.2	yellow	Intra-regional
Mixe	Totonaco_Ver	0.233	orange	Inter-regional
Mixe	Nahuatl_Mor	0.25	orange	Inter-regional
Mixe	Tzeltal	0.283	yellow	Intra-regional
Mixe	Nahuatl_SLP	0.286	orange	Inter-regional
Mixe	Mixteco_alto	0.303	green	Inter-regional
Mixe	Tarahumara	0.308	blue	Inter-regional
Mixe	Otomi_Hgo	0.321	orange	Inter-regional
Mixe	Mixteco_costa	0.333	green	Inter-regional
Mixe	Mocho	0.333	yellow	Intra-regional
Mixe	Tzotzil	0.359	yellow	Intra-regional
Mixe	Zapoteco	0.361	green	Inter-regional
Mixe	Seri	0.367	blue	Inter-regional
Mixe	Tepehuano	0.375	violet	Inter-regional
Mixe	Totonaco_Pue	0.379	orange	Inter-regional
Mixe	Popoluca_Sierra	0.417	orange	Inter-regional
Mixe	Pame	0.417	orange	Inter-regional
Mixe	Triqui	0.444	green	Inter-regional
Mixe	Nahuatl_Pue	0.556	orange	Inter-regional
Mixteco_alto	Zoque	0.164	green	Inter-regional
Mixteco_alto	Mocho	0.25	green	Inter-regional
Mixteco_alto	Tzotzil	0.301	green	Inter-regional
Mixteco_alto	Tojolabal	0.364	green	Inter-regional
Mixteco_alto	Tzeltal	0.4	green	Inter-regional
Mixteco_costa	Zoque	0.16	green	Inter-regional
Mixteco_costa	Tojolabal	0.225	green	Inter-regional
Mixteco_costa	Mocho	0.225	green	Inter-regional
Mixteco_costa	Tzeltal	0.25	green	Inter-regional
Mixteco_costa	Tzotzil	0.285	green	Inter-regional
Mocho	Triqui	0.083	green	Inter-regional
Mocho	Zoque	0.1	yellow	Intra-regional
Mocho	Nahuatl_SLP	0.107	orange	Inter-regional
Mocho	Tepehuano	0.125	violet	Inter-regional
Mocho	Pame	0.125	orange	Inter-regional
Mocho	Tojolabal	0.125	yellow	Intra-regional
Mocho	Popoluca_Sierra	0.167	orange	Inter-regional
Mocho	Nahuatl_Pue	0.167	orange	Inter-regional
Mocho	Seri	0.2	blue	Inter-regional
Mocho	Nahuatl_Mor	0.2	orange	Inter-regional
Mocho	Tzeltal	0.2	yellow	Intra-regional
Mocho	Zapoteco	0.208	green	Inter-regional
Mocho	Tarahumara	0.212	blue	Inter-regional
Mocho	Totonaco_Ver	0.25	orange	Inter-regional
Mocho	Totonaco_Pue	0.25	orange	Inter-regional
Mocho	Tzotzil	0.25	yellow	Intra-regional
Mocho	Otomi_Hgo	0.269	orange	Inter-regional
Nahuatl_Mor	Tzeltal	0.3	orange	Inter-regional
Nahuatl_Mor	Zoque	0.32	orange	Inter-regional
Nahuatl_Mor	Tojolabal	0.35	orange	Inter-regional
Nahuatl_Mor	Tzotzil	0.415	orange	Inter-regional
Nahuatl_Pue	Zoque	0.2	orange	Inter-regional
Nahuatl_Pue	Tzotzil	0.333	orange	Inter-regional
Nahuatl_Pue	Tzeltal	0.333	orange	Inter-regional
Nahuatl_Pue	Tojolabal	0.333	orange	Inter-regional
Nahuatl_SLP	Tojolabal	0.25	orange	Inter-regional
Nahuatl_SLP	Zoque	0.257	orange	Inter-regional
Nahuatl_SLP	Tzeltal	0.271	orange	Inter-regional
Nahuatl_SLP	Tzotzil	0.308	orange	Inter-regional
Otomi_Hgo	Tzeltal	0.254	orange	Inter-regional
Otomi_Hgo	Tzotzil	0.266	orange	Inter-regional
Otomi_Hgo	Tojolabal	0.269	orange	Inter-regional
Otomi_Hgo	Zoque	0.292	orange	Inter-regional
Pame	Tzeltal	0.275	orange	Inter-regional
Pame	Tojolabal	0.312	orange	Inter-regional
Pame	Tzotzil	0.365	orange	Inter-regional
Pame	Zoque	0.55	orange	Inter-regional
Popoluca_Sierra	Tojolabal	0.042	orange	Inter-regional
Popoluca_Sierra	Tzeltal	0.2	orange	Inter-regional
Popoluca_Sierra	Zoque	0.3	orange	Inter-regional
Popoluca_Sierra	Tzotzil	0.321	orange	Inter-regional
Seri	Tzeltal	0.22	blue	Inter-regional
Seri	Zoque	0.24	blue	Inter-regional
Seri	Tojolabal	0.275	blue	Inter-regional
Seri	Tzotzil	0.331	blue	Inter-regional
Tarahumara	Tojolabal	0.154	blue	Inter-regional
Tarahumara	Zoque	0.2	blue	Inter-regional
Tarahumara	Tzotzil	0.237	blue	Inter-regional
Tarahumara	Tzeltal	0.262	blue	Inter-regional
Tepehuano	Tzotzil	0.154	violet	Inter-regional
Tepehuano	Tzeltal	0.225	violet	Inter-regional
Tepehuano	Tojolabal	0.25	violet	Inter-regional
Tepehuano	Zoque	0.3	violet	Inter-regional
Tojolabal	Totonaco_Pue	0.295	orange	Inter-regional
Tojolabal	Triqui	0.333	green	Inter-regional
Tojolabal	Totonaco_Ver	0.35	orange	Inter-regional
Tojolabal	Zoque	0.35	yellow	Intra-regional
Tojolabal	Zapoteco	0.417	green	Inter-regional
Tojolabal	Tzotzil	0.577	yellow	Intra-regional
Tojolabal	Tzeltal	0.625	yellow	Intra-regional
Totonaco_Pue	Zoque	0.273	orange	Inter-regional
Totonaco_Pue	Tzotzil	0.322	orange	Inter-regional
Totonaco_Pue	Tzeltal	0.327	orange	Inter-regional
Totonaco_Ver	Zoque	0.12	orange	Inter-regional
Totonaco_Ver	Tzotzil	0.231	orange	Inter-regional
Totonaco_Ver	Tzeltal	0.3	orange	Inter-regional
Triqui	Tzotzil	0.256	green	Inter-regional
Triqui	Tzeltal	0.3	green	Inter-regional
Triqui	Zoque	0.333	green	Inter-regional
Tzeltal	Zoque	0.22	yellow	Intra-regional
Tzeltal	Zapoteco	0.333	green	Inter-regional
Tzeltal	Tzotzil	0.569	yellow	Intra-regional
Tzotzil	Zoque	0.354	yellow	Intra-regional
Tzotzil	Zapoteco	0.41	green	Inter-regional
Zapoteco	Zoque	0.4	green	Inter-regional

## Sheet: Supplementary_Data_8
Supplementary Data 8. Otuput f3 statistics in the form of f3(ancient genome, tested population; Yoruba).
Tested population	(f3, Std error, Z score)
	USR1				Anzick-1
Bantu	0.003753	0.000836	4.487		0.00485	0.000827	5.862
Khomani	0.025156	0.001056	23.82		0.025668	0.001051	24.421
Malawi_Yao	0.003137	0.000623	5.031		0.003766	0.000598	6.3
Mbuti	0.009677	0.001019	9.496		0.009885	0.001021	9.685
Biaka	0.006729	0.000732	9.188		0.005576	0.000741	7.523
Mandenka	0.004418	0.000531	8.322		0.005134	0.000515	9.973
Egyptian	0.118027	0.001651	71.493		0.116259	0.001579	73.635
Spanish	0.143397	0.001928	74.389		0.142116	0.001859	76.448
Sardinian	0.140732	0.001965	71.613		0.139091	0.001903	73.094
Greek	0.142858	0.00193	74.014		0.141781	0.001847	76.76
Georgian	0.142055	0.00228	62.305		0.142112	0.00224	63.441
Bulgarian	0.145972	0.001959	74.518		0.144826	0.001944	74.488
Basque	0.146725	0.002034	72.136		0.144573	0.001943	74.402
French	0.147969	0.001955	75.672		0.146374	0.001917	76.371
Tubalar	0.178794	0.002054	87.062		0.177603	0.002048	86.722
English	0.149932	0.002115	70.89		0.148183	0.002025	73.189
Orcadian	0.150629	0.0021	71.717		0.148589	0.002016	73.692
Finnish	0.156145	0.002107	74.121		0.155609	0.002046	76.059
Norwegian	0.150728	0.002077	72.567		0.149302	0.002007	74.402
Russian	0.156213	0.002012	77.637		0.154714	0.001952	79.247
Icelandic	0.150073	0.002016	74.458		0.14989	0.001964	76.305
Cambodian	0.176786	0.002153	82.097		0.175086	0.002129	82.249
Thai	0.177169	0.002159	82.045		0.174915	0.002141	81.708
Gujarati	0.152806	0.002046	74.698		0.150773	0.002014	74.862
Bengali	0.1575	0.001956	80.542		0.15593	0.001881	82.91
Atayal	0.183679	0.00236	77.822		0.180882	0.002332	77.56
Miao	0.185859	0.002264	82.078		0.183839	0.002237	82.189
Kusunda	0.173513	0.002069	83.873		0.171426	0.002126	80.648
Brahui	0.145414	0.001846	78.781		0.14341	0.001781	80.516
Palestinian	0.129375	0.001766	73.261		0.12836	0.001724	74.471
Han	0.186228	0.002162	86.123		0.183732	0.002153	85.352
Iranian	0.143033	0.001844	77.571		0.142366	0.001785	79.774
Korean	0.18971	0.002303	82.371		0.188299	0.002265	83.15
Japanese	0.188312	0.00218	86.379		0.186124	0.002189	85.026
Oroqen	0.190461	0.002241	84.987		0.189689	0.002244	84.517
Ulchi	0.193348	0.002274	85.012		0.191895	0.002211	86.808
Koryak	0.201553	0.002349	85.792		0.197932	0.002321	85.278
Eskimo_ChaplinSireniki	0.216854	0.002361	91.867		0.206677	0.002327	88.834
Eskimo_Naukan	0.219446	0.002391	91.764		0.207664	0.002382	87.18
Papuan	0.151254	0.002374	63.705		0.151498	0.002336	64.848
Chipewyan	0.237586	0.00286	83.067		0.216994	0.002675	81.105
Cucapa	0.257291	0.003105	82.858		0.220602	0.002927	75.367
Seri	0.258347	0.002815	91.761		0.223133	0.002681	83.241
Pima	0.251814	0.002722	92.504		0.219351	0.002473	88.712
Tarahumara	0.25389	0.002608	97.357		0.221453	0.002431	91.092
Guarijio	0.254115	0.002649	95.914		0.221944	0.002559	86.746
Huichol	0.255673	0.002649	96.509		0.221702	0.002464	89.975
Mexicanero	0.253657	0.002644	95.945		0.219503	0.002436	90.12
Tepehuano	0.253884	0.002747	92.413		0.220902	0.002524	87.535
Pame	0.2546	0.002728	93.344		0.222562	0.002627	84.733
Cora	0.254906	0.002728	93.456		0.220138	0.002649	83.102
Huasteco	0.255512	0.002644	96.64		0.22139	0.002475	89.437
Nahuatl_SLP	0.257351	0.002653	97.002		0.221549	0.002524	87.777
Maya_Yuc	0.257849	0.002601	99.133		0.219624	0.002419	90.8
Totonaco_Pue	0.257351	0.002641	97.438		0.221516	0.002452	90.34
Otomi_Hgo	0.25425	0.002557	99.445		0.220852	0.002404	91.868
Totonaco_Ver	0.254755	0.002698	94.422		0.220025	0.002515	87.5
Maya_Camp	0.25506	0.003345	76.243		0.220596	0.003051	72.303
Nahuatl_Pue	0.254319	0.002615	97.271		0.220323	0.002427	90.798
Awakateko	0.253152	0.003211	78.836		0.220651	0.003061	72.084
Ixil	0.255719	0.003322	76.985		0.221288	0.002872	77.056
Kekchi	0.258689	0.002842	91.028		0.220001	0.002714	81.051
Mazahua	0.254645	0.002776	91.721		0.221494	0.002694	82.228
Matlaltzinca	0.255072	0.002701	94.424		0.222193	0.002541	87.439
Nahuatl_Mor	0.256832	0.002666	96.348		0.220429	0.002457	89.732
Popoloca	0.254123	0.002896	87.739		0.221424	0.002713	81.605
Mazateco_Oax	0.25585	0.002623	97.537		0.221429	0.002506	88.373
Mazateco_Pue	0.256102	0.002637	97.12		0.222616	0.002479	89.785
Popoluca_Sierra	0.256947	0.00269	95.533		0.220324	0.002537	86.831
Nahuatl_Ver	0.257115	0.002909	88.389		0.221649	0.002824	78.501
Chinanteco	0.258044	0.002638	97.806		0.22262	0.002476	89.915
Mixteco_alto	0.256595	0.002618	98.011		0.221168	0.002426	91.164
Cuicateco	0.260787	0.003132	83.253		0.222205	0.003021	73.548
Chol	0.256939	0.002655	96.789		0.220515	0.002472	89.2
Triqui	0.257465	0.002613	98.529		0.221843	0.002431	91.26
Zoque	0.256687	0.002739	93.721		0.22014	0.002595	84.825
Tzotzil	0.258317	0.002581	100.082		0.221213	0.002406	91.942
Tlapaneco	0.25937	0.002892	89.695		0.221826	0.002723	81.456
Chocholteco	0.249817	0.003253	76.787		0.220576	0.003018	73.082
Zapoteco	0.256263	0.002635	97.249		0.221898	0.0025	88.756
Mixe	0.252646	0.002648	95.416		0.220581	0.002539	86.88
Tzeltal	0.258343	0.00264	97.846		0.221618	0.002472	89.659
Lacandon	0.259329	0.002698	96.107		0.223295	0.002609	85.572
Huave	0.258342	0.003295	78.41		0.220809	0.002901	76.112
Poptiacalteco	0.254805	0.0029	87.875		0.218992	0.002777	78.866
Mixteco_costa	0.254426	0.002645	96.185		0.220208	0.002468	89.226
Chontal_Oax	0.256841	0.003168	81.069		0.222432	0.002927	75.988
Mame	0.255461	0.002689	94.997		0.219445	0.002456	89.359
Tojolabal	0.257399	0.002651	97.104		0.219338	0.002476	88.576
Chuj	0.257529	0.002616	98.438		0.221099	0.002507	88.182
Kaqchiquel	0.256234	0.003008	85.197		0.219656	0.002748	79.928
Kanjobal	0.259286	0.002617	99.073		0.222218	0.002431	91.41
Mocho	0.254833	0.002783	91.574		0.221172	0.002612	84.681
Piapoco	0.257531	0.002858	90.12		0.220613	0.002628	83.938
Karitiana	0.261688	0.002817	92.904		0.222886	0.002695	82.698
Surui	0.259116	0.003183	81.405		0.222174	0.002871	77.39
Quechua	0.253142	0.002855	88.669		0.219318	0.002603	84.243
Aymara	0.255917	0.003506	72.985		0.223927	0.003448	64.939
Bolivian	0.247547	0.002616	94.612		0.214471	0.002515	85.288
RapaNui	0.173064	0.002228	77.689		0.168759	0.002148	78.562
